# Supplementary material for: A hot origin of dissimilatory sulfite reduction catalyzed by DsrAB in the Paleoarchean Era
Source: mLife. 2026 Feb 23;5(1):108–21. doi: 10.1002/mlf2.70066 (PMC12948486; doi:10.1002/mlf2.70066)
Supplement: Supplementary file 2 — Supplementary Table. [file MLF2-5-108-s001.xlsx]

## Sheet: Table S1
Table S1. The 415 concatenated DsrAB sequences.
genome (MAG)_ID|protein_ID	genome (MAG)_ID	checkm_completeness	checkm_contamination	genome (MAG)_GTDB_taxonomy	protein_Topt	protein_ID (used to annotate the treefile named fig2_treefile.txt)
BP4.bin11|NODE_8138_length_10926_cov_5.800815_4	BP4.bin11 (GCA_021834665.1)	52.93	0	d__Bacteria;p__Acidobacteriota;c__Thermoanaerobaculia;o__Thermoanaerobaculales;f__Thermoanaerobaculaceae;g__RBG-13-68-16;s__	52.6	A1
BP4.bin65|NODE_2077_length_24921_cov_1.360087_16	BP4.bin65 (GCA_021783475.1)	96.55	0.34	d__Bacteria;p__Thermodesulfobiota;c__Thermodesulfobiia;o__Thermodesulfobiales;f__Thermodesulfobiaceae;g__Thermodesulfobium;s__	58.3	A2
BP4.bin66|NODE_456_length_59050_cov_2.661898_27	BP4.bin66 (GCA_021783515.1)	97.27	0.18	d__Bacteria;p__Nitrospirota;c__Thermodesulfovibrionia;o__Thermodesulfovibrionales;f__UBA6898;g__Sulfobium;s__	60.5	A3
BP4.bin67|NODE_710_length_45460_cov_1.383981_35	BP4.bin67 (GCA_021783455.1)	89.01	0	d__Bacteria;p__Nitrospirota;c__UBA9217;o__UBA9217;f__UBA9217;g__;s__	57.3	A4
BP6.bin97|NODE_26139_length_6316_cov_3.047180_7	BP6.bin97 (GCA_021780475.1)	85.42	0.66	d__Bacteria;p__Proteobacteria;c__Gammaproteobacteria;o__Steroidobacterales;f__Steroidobacteraceae;g__JABEVI01;s__	42.2	A5
BP9.bin80|NODE_4357_length_21683_cov_4.023891_14	BP9.bin80 (GCA_021777915.1)	96.08	1.2	d__Bacteria;p__Proteobacteria;c__Alphaproteobacteria;o__Rhizobiales;f__Beijerinckiaceae;g__Rhodoblastus;s__	38.4	A6
BP9.bin80|NODE_7282_length_15551_cov_4.422718_4	BP9.bin80 (GCA_021777915.1)	96.08	1.2	d__Bacteria;p__Proteobacteria;c__Alphaproteobacteria;o__Rhizobiales;f__Beijerinckiaceae;g__Rhodoblastus;s__	39.1	A7
DBS1-1.bin134|NODE_8526_length_12935_cov_1.808401_11	DBS1-1.bin134 (GCA_021790425.1)	93.47	3.2	d__Archaea;p__Thermoplasmatota;c__Thermoplasmata;o__UBA184;f__UBA184;g__;s__	47.7	A8
DBS1-1.bin91|NODE_15131_length_8718_cov_2.003725_3	DBS1-1.bin91 (GCA_021785435.1)	94.25	0	d__Bacteria;p__Planctomycetota;c__Phycisphaerae;o__WQYP01;f__WQYP01;g__JABEVA01;s__	59.6	A9
DBS1-3.bin10|NODE_49791_length_4224_cov_0.992189_5	DBS1-3.bin10 (GCA_021785215.1)	66.15	0.39	d__Bacteria;p__Planctomycetota;c__Phycisphaerae;o__WQYP01;f__WQYP01;g__JABEVA01;s__	59.8	A10
DBS1-3.bin125|NODE_7049_length_15661_cov_1.32966_11	DBS1-3.bin125 (GCA_021790695.1)	82.8	0	d__Bacteria;p__Nitrospirota;c__Thermodesulfovibrionia;o__Thermodesulfovibrionales;f__JdFR-88;g__JACWAF01;s__	68.5	A11
DBS1-3.bin140|NODE_7129_length_15543_cov_2.03269_2	DBS1-3.bin140 (GCA_021785035.1)	93.9	0	d__Bacteria;p__Proteobacteria;c__Gammaproteobacteria;o__Acidiferrobacterales;f__Acidiferrobacteraceae;g__Acidiferrobacter;s__	36.3	A12
DBS1-3.bin26|NODE_9320_length_13117_cov_0.900847_4	DBS1-3.bin26 (GCA_021836605.1)	78.71	1.78	d__Bacteria;p__Bacteroidota;c__0-14-0-80-59-12;o__0-14-0-80-59-12;f__;g__;s__	74	A13
DBS2-1.bin100|NODE_20_length_331818_cov_29.470179_247	DBS2-1.bin100 (GCA_021784575.1)	94.09	0.91	d__Bacteria;p__Nitrospirota;c__UBA9217;o__JACRHJ01;f__JACRHJ01;g__;s__	59.9	A14
DBS2-1.bin103|NODE_32244_length_5302_cov_0.869372_5	DBS2-1.bin103 (GCA_021832845.1)	64.25	0.93	d__Archaea;p__Thermoplasmatota;c__Thermoplasmata;o__Thermoplasmatales;f__Thermoplasmataceae;g__;s__	72.4	A15
DBS2-1.bin123|NODE_55225_length_3638_cov_1.602677_3	DBS2-1.bin123 (GCA_021790075.1)	84.74	0.43	d__Bacteria;p__Actinobacteriota;c__Thermoleophilia;o__BMS3ABIN01;f__BMS3ABIN01;g__;s__	44.5	A16
DBS2-1.bin137|NODE_6953_length_15478_cov_9.284411_6	DBS2-1.bin137 (GCA_021789835.1)	84.48	1.07	d__Bacteria;p__Actinobacteriota;c__Thermoleophilia;o__BMS3ABIN01;f__BMS3ABIN01;g__JACWAD01;s__	69.3	A17
DBS2-1.bin137|NODE_6953_length_15478_cov_9.284411_10	DBS2-1.bin137 (GCA_021789835.1)	84.48	1.07	d__Bacteria;p__Actinobacteriota;c__Thermoleophilia;o__BMS3ABIN01;f__BMS3ABIN01;g__JACWAD01;s__	45.7	A18
DBS2-1.bin158|NODE_283_length_112458_cov_4.713125_42	DBS2-1.bin158 (GCA_021789595.1)	98.18	0.91	d__Bacteria;p__Nitrospirota;c__Thermodesulfovibrionia;o__;f__;g__;s__	70.8	A19
DBS2-1.bin159|NODE_13838_length_9628_cov_4.830965_8	DBS2-1.bin159 (GCA_021789555.1)	99.09	0.91	d__Bacteria;p__Nitrospirota;c__Thermodesulfovibrionia;o__Thermodesulfovibrionales;f__JdFR-88;g__JACWAF01;s__	61.4	A20
DBS2-1.bin173|NODE_36395_length_4856_cov_1.396278_1	DBS2-1.bin173 (GCA_021789095.1)	87.53	2.39	d__Bacteria;p__Desulfobacterota_D;c__;o__;f__;g__;s__	69.3	A21
DBS2-1.bin30|NODE_2852_length_28084_cov_1.321494_10	DBS2-1.bin30 (GCA_021788685.1)	85.71	0.33	d__Bacteria;p__Desulfobacterota;c__Desulfobulbia;o__Desulfobulbales;f__Desulfurivibrionaceae;g__;s__	65.3	A22
DBS2-1.bin44|NODE_44391_length_4230_cov_2.869120_6	DBS2-1.bin44 (GCA_021788565.1)	85.81	2.18	d__Bacteria;p__Chloroflexota;c__UBA6077;o__UBA6077;f__UBA6077;g__;s__	43.3	A23
DBS2-1.bin44|NODE_4308_length_21391_cov_1.888873_17	DBS2-1.bin44 (GCA_021788565.1)	85.81	2.18	d__Bacteria;p__Chloroflexota;c__UBA6077;o__UBA6077;f__UBA6077;g__;s__	39	A72
DBS2-1.bin62|NODE_2206_length_33184_cov_1.364945_16	DBS2-1.bin62 (GCA_021787935.1)	93.73	1.08	d__Bacteria;p__Chloroflexota;c__Dehalococcoidia;o__SZUA-161;f__SZUA-161;g__JACWAE01;s__	77.1	A24
DBS2-1.bin69|NODE_21223_length_7108_cov_8.079215_3	DBS2-1.bin69 (GCA_021787855.1)	93.41	0	d__Bacteria;p__Gemmatimonadota;c__Gemmatimonadetes;o__Gemmatimonadales;f__JACORV01;g__Fen-1245;s__	69.8	A25
DBS2-4.bin27|NODE_23579_length_6065_cov_1.08572_4	DBS2-4.bin27 (GCA_021786535.1)	57.91	1.86	d__Bacteria;p__Chloroflexota;c__UBA6077;o__UBA6077;f__UBA6077;g__;s__	53.1	A26
DBS2-4.bin88|NODE_6383_length_16217_cov_1.18888_3	DBS2-4.bin88 (GCA_021786215.1)	60.52	0	d__Bacteria;p__Chloroflexota;c__UBA6077;o__UBA6077;f__UBA6077;g__;s__	46.5	A27
DBS2-4.bin88|NODE_34861_length_4491_cov_1.44088_3	DBS2-4.bin88 (GCA_021786215.1)	60.52	0	d__Bacteria;p__Chloroflexota;c__UBA6077;o__UBA6077;f__UBA6077;g__;s__	68.3	A28
DS3.bin83|NODE_10673_length_8208_cov_1.538795_5	DS3.bin83 (GCA_021795055.1)	75.38	0	d__Archaea;p__Thermoplasmatota;c__Thermoplasmata;o__Thermoplasmatales;f__Thermoplasmataceae;g__JACWAH01;s__	69.4	A29
DS4.bin84|NODE_25725_length_4840_cov_12.568428_3	DS4.bin84 (GCA_021794335.1)	57.41	0	d__Bacteria;p__SZUA-79;c__SZUA-79;o__Acidulodesulfobacterales;f__SZUA-79;g__Acidulodesulfobacterium;s__	37.5	A30
DS4.bin84|NODE_21209_length_5505_cov_10.885087_2	DS4.bin84 (GCA_021794335.1)	57.41	0	d__Bacteria;p__SZUA-79;c__SZUA-79;o__Acidulodesulfobacterales;f__SZUA-79;g__Acidulodesulfobacterium;s__	36.9	A31
FK1.bin53|NODE_19_length_345031_cov_12.225947_233	FK1.bin53 (GCA_021792255.1)	96.77	0.81	d__Archaea;p__Thermoplasmatota;c__Thermoplasmata;o__Thermoplasmatales;f__GCA-001856825;g__GCA-001856825;s__	65.6	A32
FK1.bin72|NODE_102_length_139571_cov_15.930345_68	FK1.bin72 (GCA_021792185.1)	97.27	0	d__Bacteria;p__Nitrospirota;c__Thermodesulfovibrionia;o__Thermodesulfovibrionales;f__Dissulfurispiraceae;g__GWB2-47-37;s__	69.1	A33
FK2.bin27|NODE_3573_length_19862_cov_21.760071_15	FK2.bin27 (GCA_021791965.1)	86.02	1.17	d__Archaea;p__Thermoplasmatota;c__Thermoplasmata;o__Thermoplasmatales;f__GCA-001856825;g__GCA-001856825;s__	58.3	A34
FK3.bin172|NODE_78_length_182620_cov_20.400147_16	FK3.bin172 (GCA_021791195.1)	93.53	0.86	d__Bacteria;p__Actinobacteriota;c__Thermoleophilia;o__BMS3ABIN01;f__BMS3ABIN01;g__JACWAD01;s__	40.4	A35
FK3.bin172|NODE_78_length_182620_cov_20.400147_20	FK3.bin172 (GCA_021791195.1)	93.53	0.86	d__Bacteria;p__Actinobacteriota;c__Thermoleophilia;o__BMS3ABIN01;f__BMS3ABIN01;g__JACWAD01;s__	60.6	A36
FK4.bin111|NODE_11_length_337714_cov_5.453990_21	FK4.bin111 (GCA_021801025.1)	96.8	0	d__Bacteria;p__Proteobacteria;c__Gammaproteobacteria;o__Burkholderiales;f__Sulfuriferulaceae;g__UBA2487;s__	39.8	A37
FK5.bin1|NODE_6987_length_13247_cov_3.414329_3	FK5.bin1 (GCA_021799935.1)	55.69	0.1	d__Bacteria;p__SZUA-79;c__SZUA-79;o__Acidulodesulfobacterales;f__SZUA-79;g__Acidulodesulfobacterium;s__	62.6	A38
FK5.bin1|NODE_30637_length_4916_cov_2.629150_2	FK5.bin1 (GCA_021799935.1)	55.69	0.1	d__Bacteria;p__SZUA-79;c__SZUA-79;o__Acidulodesulfobacterales;f__SZUA-79;g__Acidulodesulfobacterium;s__	67.1	A39
FK_Sedi_A_Bin.124|NODE_1479_length_45614_cov_3.81727_28	FK_Sedi_A_Bin.124 (GCA_023381395.1)	89.32	0.12	d__Archaea;p__Thermoplasmatota;c__Thermoplasmata;o__Thermoplasmatales;f__Thermoplasmataceae;g__Cuniculiplasma;s__	49.8	A40
FK_Sedi_A_Bin.138|NODE_1129_length_51824_cov_4.11055_13	FK_Sedi_A_Bin.138 (GCA_023381755.1)	85.2	0.05	d__Bacteria;p__SZUA-79;c__SZUA-79;o__Acidulodesulfobacterales;f__SZUA-79;g__Acidulodesulfobacterium;s__	66.6	A41
FK_Sedi_A_Bin.149|NODE_569_length_73509_cov_4.00898_38	FK_Sedi_A_Bin.149 (GCA_023381255.1)	86.08	0.97	d__Archaea;p__Thermoproteota;c__Nitrososphaeria;o__Conexivisphaerales;f__UBA164;g__;s__	72.1	A42
FK_Sedi_A_Bin.249|NODE_7618_length_17491_cov_1.38621_16	FK_Sedi_A_Bin.249 (GCA_023380675.1)	66.66	1.19	d__Bacteria;p__Chloroflexota;c__Anaerolineae;o__UBA4142;f__UBA4142;g__;s__	63.5	A43
FK_Sedi_A_Bin.38|NODE_89_length_156676_cov_4.38419_96	FK_Sedi_A_Bin.38 (GCA_023381695.1)	93.53	2.05	d__Bacteria;p__Firmicutes_G;c__UBA5301;o__Bu52;f__;g__;s__	53.7	A44
FK_Sedi_A_Bin.50|NODE_114_length_140856_cov_8.20178_79	FK_Sedi_A_Bin.50 (GCA_023382155.1)	67.99	0	d__Bacteria;p__Chloroflexota;c__FW602-bin22;o__JACQUS01;f__;g__;s__	69.4	A45
FK_Sedi_A_Bin.53|NODE_5217_length_22033_cov_2.71257_23	FK_Sedi_A_Bin.53 (GCA_023379645.1)	83.31	0.03	d__Bacteria;p__Firmicutes_E;c__DTU015;o__;f__;g__;s__	72.2	A46
FK_Sedi_A_Bin.70|NODE_4356_length_24581_cov_6.23738_7	FK_Sedi_A_Bin.70 (GCA_023381775.1)	90.5	4.29	d__Bacteria;p__;c__;o__;f__;g__;s__	78.7	A47
FK_Sedi_B_Bin.70|NODE_3130_length_37568_cov_3.86816_16	FK_Sedi_B_Bin.70 (GCA_023475165.1)	93.23	0	d__Bacteria;p__Firmicutes_E;c__DTU015;o__;f__;g__;s__	74.4	A48
FK_Sedi_B_Bin.80|NODE_10359_length_18903_cov_17.8224_13	FK_Sedi_B_Bin.80 (GCA_023475565.1)	96.2	0.63	d__Bacteria;p__Firmicutes_B;c__Desulfotomaculia;o__Desulfotomaculales;f__Desulfocucumaceae;g__BRHc4a;s__	42.8	A49
FK_Sedi_B_Bin.96|NODE_103_length_158084_cov_10.0423_119	FK_Sedi_B_Bin.96 (GCA_023475225.1)	91.75	0.99	d__Bacteria;p__Chloroflexota;c__FW602-bin22;o__FW602-bin22;f__;g__;s__	64.7	A50
LL2.bin47|NODE_1173_length_31880_cov_2.11378_26	LL2.bin47 (GCA_021831025.1)	89.36	0	d__Bacteria;p__SZUA-79;c__SZUA-79;o__Acidulodesulfobacterales;f__SZUA-79;g__Acidulodesulfobacterium;s__	73.9	A51
MAS2.bin51|NODE_1335_length_25820_cov_5.016308_14	MAS2.bin51 (GCA_021803795.1)	64.48	2.42	d__Archaea;p__Thermoplasmatota;c__Thermoplasmata;o__Thermoplasmatales;f__Thermoplasmataceae;g__UBA509;s__	59.7	A52
MAS2.bin51|NODE_1335_length_25820_cov_5.016308_23	MAS2.bin51 (GCA_021803795.1)	64.48	2.42	d__Archaea;p__Thermoplasmatota;c__Thermoplasmata;o__Thermoplasmatales;f__Thermoplasmataceae;g__UBA509;s__	64	A53
MAS2.bin51|NODE_17544_length_5555_cov_5.428519_5	MAS2.bin51 (GCA_021803795.1)	64.48	2.42	d__Archaea;p__Thermoplasmatota;c__Thermoplasmata;o__Thermoplasmatales;f__Thermoplasmataceae;g__UBA509;s__	73.7	A54
MAS3.bin109|NODE_765_length_62147_cov_2.478426_9	MAS3.bin109 (GCA_021803655.1)	90.28	0.81	d__Archaea;p__Thermoplasmatota;c__Thermoplasmata;o__Thermoplasmatales;f__Thermoplasmataceae;g__JACWAH01;s__	61.8	A55
SKS1.bin106|NODE_912_length_55698_cov_2.164960_62	SKS1.bin106 (GCA_021811425.1)	90.33	0.57	d__Bacteria;p__Firmicutes_B;c__Desulfitobacteriia;o__Desulfitobacteriales;f__Desulfitobacteriaceae;g__;s__	35.7	A56
SKS1.bin3|NODE_5044_length_19361_cov_2.230373_15	SKS1.bin3 (GCA_021847645.1)	88.03	0.65	d__Bacteria;p__Myxococcota;c__Polyangia;o__Polyangiales;f__Polyangiaceae;g__MWCO01;s__	58	A57
SKS1.bin52|NODE_3414_length_25403_cov_2.142863_12	SKS1.bin52 (GCA_021806765.1)	96.7	0	d__Bacteria;p__Chloroflexota;c__UBA6077;o__UBA6077;f__UBA6077;g__;s__	44.8	A58
SKS1.bin52|NODE_33908_length_4556_cov_2.233461_5	SKS1.bin52 (GCA_021806765.1)	96.7	0	d__Bacteria;p__Chloroflexota;c__UBA6077;o__UBA6077;f__UBA6077;g__;s__	46.9	A59
SKS1.bin83|NODE_583_length_70630_cov_3.744479_20	SKS1.bin83 (GCA_021802775.1)	97.53	0	d__Bacteria;p__Desulfobacterota;c__Desulfobulbia;o__Desulfobulbales;f__Desulfurivibrionaceae;g__;s__	45.4	A60
SKS3.bin24|NODE_12039_length_9554_cov_1.170680_7	SKS3.bin24 (GCA_021849975.1)	82.05	2.46	d__Bacteria;p__Proteobacteria;c__Alphaproteobacteria;o__Sphingomonadales;f__Sphingomonadaceae;g__Novosphingobium;s__Novosphingobium subterraneum	43.1	A61
SKS3.bin64|NODE_4483_length_18918_cov_8.742856_2	SKS3.bin64 (GCA_021849205.1)	91.76	3.64	d__Bacteria;p__Nitrospirota;c__Thermodesulfovibrionia;o__Thermodesulfovibrionales;f__Dissulfurispiraceae;g__UBA665;s__UBA665 sp002299835	70.4	A62
TL1-3.bin39|NODE_7_length_199541_cov_73.158660_178	TL1-3.bin39 (GCA_021846395.1)	97.97	1.63	d__Archaea;p__Thermoplasmatota;c__Thermoplasmata;o__Thermoplasmatales;f__Thermoplasmataceae;g__Acidiplasma;s__	67	A63
TL1-4.bin52|NODE_4256_length_12564_cov_1.597652_14	TL1-4.bin52 (GCA_021806355.1)	91.36	0	d__Archaea;p__Thermoplasmatota;c__Thermoplasmata;o__Thermoplasmatales;f__Thermoplasmataceae;g__GCA-000496135;s__	45.1	A64
WH2.bin83|NODE_23836_length_6251_cov_3.857446_5	WH2.bin83 (GCA_021821785.1)	94.27	0.93	d__Archaea;p__Thermoplasmatota;c__Thermoplasmata;o__UBA184;f__UBA184;g__UBA184;s__	58.5	A65
WY4.bin3|NODE_1105_length_40419_cov_2.041894_6	WY4.bin3 (GCA_021824825.1)	84.25	0.54	d__Bacteria;p__Desulfobacterota;c__Desulfobacteria;o__Desulfobacterales;f__Desulfobacteraceae;g__Desulfobacula;s__	38.7	A66
WY4.bin46|NODE_1240_length_38311_cov_2.086397_5	WY4.bin46 (GCA_021824625.1)	95.1	0.55	d__Bacteria;p__Bacteroidota;c__Kapabacteria;o__Kapabacteriales;f__UBA2268;g__XYC2-FULL-35-21;s__	68.5	A67
WY5.bin154|NODE_819_length_55500_cov_1.605566_42	WY5.bin154 (GCA_021823865.1)	92.31	1.38	d__Bacteria;p__Firmicutes_B;c__Desulfotomaculia;o__Ammonifexales;f__Desulforudaceae;g__SURF-60;s__SURF-60 sp003604975	47.7	A68
YP1.bin27|NODE_217_length_96216_cov_15.501535_8	YP1.bin27 (GCA_021819135.1)	95.07	1.6	d__Archaea;p__Thermoplasmatota;c__Thermoplasmata;o__UBA184;f__UBA184;g__UBA184;s__	50.1	A69
YP1.bin43|NODE_4_length_835335_cov_26.922603_643	YP1.bin43 (GCA_021828185.1)	97.25	1.94	d__Archaea;p__Thermoproteota;c__Nitrososphaeria;o__Nitrososphaerales;f__UBA183;g__UBA183;s__	64.8	A70
YP4.bin60|NODE_3886_length_19459_cov_1.462291_18	YP4.bin60 (GCA_021827245.1)	95.46	0	d__Bacteria;p__Acidobacteriota;c__Acidobacteriae;o__UBA7540;f__UBA7540;g__SCRD01;s__	47.3	A71
GCA_000247545.1|CP003316.1_1012	GCA_000247545.1	100	0	d__Archaea;p__Thermoproteota;c__Thermoproteia;o__Thermoproteales;f__Thermoproteaceae;g__Pyrobaculum;s__Pyrobaculum oguniense	82.7	A73
GCA_000247545.1|CP003316.1_1037	GCA_000247545.1	100	0	d__Archaea;p__Thermoproteota;c__Thermoproteia;o__Thermoproteales;f__Thermoproteaceae;g__Pyrobaculum;s__Pyrobaculum oguniense	74.5	A74
GCA_000247545.1|CP003316.1_1048	GCA_000247545.1	100	0	d__Archaea;p__Thermoproteota;c__Thermoproteia;o__Thermoproteales;f__Thermoproteaceae;g__Pyrobaculum;s__Pyrobaculum oguniense	76.8	A75
GCA_001316245.1|BBDM01000009.1_73	GCA_001316245.1	93.75	0.74	d__Archaea;p__Thermoproteota;c__Thermoproteia;o__Thermoproteales;f__Thermocladiaceae;g__Vulcanisaeta;s__Vulcanisaeta sp001316245	79.7	A76
GCA_001516585.1|LOBW01000001.1_30	GCA_001516585.1	97.43	0.74	d__Archaea;p__Thermoproteota;c__Thermoproteia;o__Thermoproteales;f__Thermocladiaceae;g__Thermocladium;s__Thermocladium sp001516585	68.9	A77
GCA_002010045.1|MTMJ01000055.1_3	GCA_002010045.1	98.69	0	d__Archaea;p__Halobacteriota;c__Archaeoglobi;o__Archaeoglobales;f__Archaeoglobaceae;g__JdFR-22;s__JdFR-22 sp002010045	77.6	A78
GCA_002010045.1|MTMJ01000065.1_6	GCA_002010045.1	98.69	0	d__Archaea;p__Halobacteriota;c__Archaeoglobi;o__Archaeoglobales;f__Archaeoglobaceae;g__JdFR-22;s__JdFR-22 sp002010045	73.6	A79
GCA_002011125.1|MTMF01000001.1_146	GCA_002011125.1	98.13	1.87	d__Archaea;p__Hydrothermarchaeota;c__Hydrothermarchaeia;o__Hydrothermarchaeales;f__Hydrothermarchaeaceae;g__Hydrothermarchaeum;s__Hydrothermarchaeum profundi	82.9	A80
GCA_002011125.1|MTMF01000018.1_36	GCA_002011125.1	98.13	1.87	d__Archaea;p__Hydrothermarchaeota;c__Hydrothermarchaeia;o__Hydrothermarchaeales;f__Hydrothermarchaeaceae;g__Hydrothermarchaeum;s__Hydrothermarchaeum profundi	65.6	A81
GCA_002011235.1|MTMO01000048.1_22	GCA_002011235.1	94.77	3.27	d__Archaea;p__Halobacteriota;c__Archaeoglobi;o__Archaeoglobales;f__Archaeoglobaceae;g__Archaeoglobus_A;s__Archaeoglobus_A sp002011235	73.7	A82
GCA_002503985.1|DASW01000006.1_26	GCA_002503985.1	98	1.72	d__Archaea;p__Thermoplasmatota;c__Thermoplasmata;o__UBA184;f__UBA184;g__UBA184;s__UBA184 sp002503985	48.5	A83
GCA_002506515.1|DAXS01000006.1_51	GCA_002506515.1	98.9	0	d__Archaea;p__Thermoproteota;c__Thermoproteia;o__Thermoproteales;f__Thermocladiaceae;g__Caldivirga;s__Caldivirga sp002506515	81	A84
GCA_002508315.1|DAHE01000034.1_27	GCA_002508315.1	83.22	0.74	d__Archaea;p__Thermoproteota;c__Thermoproteia;o__Thermoproteales;f__Thermocladiaceae;g__Thermocladium;s__Thermocladium sp002508315	71.9	A85
GCA_002878135.1|PNIT01000164.1_6	GCA_002878135.1	98.39	2.42	d__Archaea;p__Thermoplasmatota;c__Thermoplasmata;o__ARK-15;f__ARK-15;g__ARK-15;s__ARK-15 sp002878135	68.7	A86
GCA_002897955.1|BDTY01000023.1_11	GCA_002897955.1	97.2	0.93	d__Archaea;p__Hydrothermarchaeota;c__Hydrothermarchaeia;o__Hydrothermarchaeales;f__BMS3B;g__BMS3B;s__BMS3B sp002897955	75.7	A87
GCA_003661125.1|QMVO01000146.1_4	GCA_003661125.1	83.83	3.27	d__Archaea;p__Halobacteriota;c__Syntropharchaeia;o__ANME-1;f__ANME-1;g__QEXZ01;s__QEXZ01 sp003661125	70.3	A88
GCA_003662985.1|QMZD01000353.1_2	GCA_003662985.1	78.52	1.96	d__Archaea;p__Halobacteriota;c__Archaeoglobi;o__Archaeoglobales;f__Archaeoglobaceae;g__Archaeoglobus_A;s__Archaeoglobus_A sp003662985	73.5	A89
GCA_003662995.1|QMZC01000057.1_16	GCA_003662995.1	96.73	2.61	d__Archaea;p__Halobacteriota;c__Archaeoglobi;o__Archaeoglobales;f__Archaeoglobaceae;g__B5-G16;s__B5-G16 sp003662995	78.1	A90
GCA_003978865.1|QNXS01000015.1_4	GCA_003978865.1	71.02	0	d__Archaea;p__Halobacteriota;c__Archaeoglobi;o__Archaeoglobales;f__Archaeoglobaceae;g__Archaeoglobus_C;s__Archaeoglobus_C sp003978865	72.2	A91
GCA_011048195.1|DSLA01000046.1_9	GCA_011048195.1	99.35	2.31	d__Archaea;p__Halobacteriota;c__Archaeoglobi;o__Archaeoglobales;f__Archaeoglobaceae;g__WYZ-LMO2;s__WYZ-LMO2 sp011048195	76.4	A92
GCA_011337925.1|DTOM01000193.1_3	GCA_011337925.1	95.07	0.97	d__Archaea;p__Thermoproteota;c__Nitrososphaeria_A;o__Caldarchaeales;f__NZ13-MGT;g__JGI-0000106-J15;s__JGI-0000106-J15 sp011337925	67.6	A93
GCA_011357905.1|DTPI01000024.1_21	GCA_011357905.1	100	0.33	d__Archaea;p__Halobacteriota;c__Archaeoglobi;o__Archaeoglobales;f__Archaeoglobaceae;g__Geoglobus;s__Geoglobus ahangari_A	76.1	A94
GCA_013152685.1|JAADFX010000097.1_12	GCA_013152685.1	94.39	2.8	d__Archaea;p__Hydrothermarchaeota;c__Hydrothermarchaeia;o__Hydrothermarchaeales;f__BMS3B;g__JAADFX01;s__JAADFX01 sp013152685	71.9	A95
GCA_013152845.1|JAADFM010000007.1_3	GCA_013152845.1	72.78	1.6	d__Archaea;p__Hydrothermarchaeota;c__Hydrothermarchaeia;o__Hydrothermarchaeales;f__JAADFM01;g__JAADFM01;s__JAADFM01 sp013152845	46.5	A96
GCA_015521505.1|WAOB01000096.1_2	GCA_015521505.1	70.09	3.38	d__Archaea;p__EX4484-52;c__EX4484-52;o__EX4484-52;f__JAADEF01;g__WAOB01;s__WAOB01 sp015521505	74.9	A97
GCA_015521775.1|WANN01000002.1_78	GCA_015521775.1	86.03	0.25	d__Archaea;p__Thermoproteota;c__Thermoproteia;o__Thermoproteales;f__Thermoproteaceae;g__WANN01;s__WANN01 sp015521775	67.7	A98
GCA_015523335.1|WAKM01000009.1_8	GCA_015523335.1	98.04	0	d__Archaea;p__Halobacteriota;c__Archaeoglobi;o__Archaeoglobales;f__Archaeoglobaceae;g__WAKM01;s__WAKM01 sp015523335	76.5	A99
GCA_018830205.1|JAHJSX010000105.1_4	GCA_018830205.1	77.81	2.4	d__Archaea;p__Hydrothermarchaeota;c__Hydrothermarchaeia;o__Hydrothermarchaeales;f__Hydrothermarchaeaceae;g__JAHJSX01;s__JAHJSX01 sp018830205	38.5	A100
GCF_000007225.1|NC_003364.1_1796	GCF_000007225.1	100	0.74	d__Archaea;p__Thermoproteota;c__Thermoproteia;o__Thermoproteales;f__Thermoproteaceae;g__Pyrobaculum;s__Pyrobaculum aerophilum	74.2	A101
GCF_000007225.1|NC_003364.1_1813	GCF_000007225.1	100	0.74	d__Archaea;p__Thermoproteota;c__Thermoproteia;o__Thermoproteales;f__Thermoproteaceae;g__Pyrobaculum;s__Pyrobaculum aerophilum	73.6	A102
GCF_000015205.1|NC_008701.1_188	GCF_000015205.1	100	0	d__Archaea;p__Thermoproteota;c__Thermoproteia;o__Thermoproteales;f__Thermoproteaceae;g__Pyrobaculum;s__Pyrobaculum islandicum	78.4	A103
GCF_000015805.1|NC_009073.1_1527	GCF_000015805.1	100	0	d__Archaea;p__Thermoproteota;c__Thermoproteia;o__Thermoproteales;f__Thermoproteaceae;g__Pyrobaculum;s__Pyrobaculum calidifontis	77.4	A104
GCF_000015805.1|NC_009073.1_1538	GCF_000015805.1	100	0	d__Archaea;p__Thermoproteota;c__Thermoproteia;o__Thermoproteales;f__Thermoproteaceae;g__Pyrobaculum;s__Pyrobaculum calidifontis	77.5	A105
GCF_000025285.1|NC_013741.1_140	GCF_000025285.1	99.84	0	d__Archaea;p__Halobacteriota;c__Archaeoglobi;o__Archaeoglobales;f__Archaeoglobaceae;g__Archaeoglobus_B;s__Archaeoglobus_B profundus	76.1	A106
GCF_001663375.1|NZ_LCTF01000025.1_19	GCF_001663375.1	97.06	0.74	d__Archaea;p__Thermoproteota;c__Thermoproteia;o__Thermoproteales;f__Thermocladiaceae;g__Caldivirga;s__Caldivirga sp001663375	78.8	A107
GCF_001748385.1|NZ_BCLI01000005.1_4	GCF_001748385.1	100	2.21	d__Archaea;p__Thermoproteota;c__Thermoproteia;o__Thermoproteales;f__Thermocladiaceae;g__Vulcanisaeta_B;s__Vulcanisaeta_B thermophila	82.6	A108
GCF_001748385.1|NZ_BCLI01000006.1_4	GCF_001748385.1	100	2.21	d__Archaea;p__Thermoproteota;c__Thermoproteia;o__Thermoproteales;f__Thermocladiaceae;g__Vulcanisaeta_B;s__Vulcanisaeta_B thermophila	75.9	A109
GCF_003947435.1|NZ_RCOS01000129.1_48	GCF_003947435.1	93.93	2.8	d__Archaea;p__Thermoproteota;c__Korarchaeia;o__Korarchaeales;f__Korarchaeaceae;g__Methanodesulfokores;s__Methanodesulfokores washburnensis	73.8	A110
GCA_000802045.1|JUEF01000044.1_5	GCA_000802045.1	93.28	4.21	d__Bacteria;p__Firmicutes_B;c__Peptococcia;o__Peptococcales;f__BICA1-8;g__BICA1-8;s__BICA1-8 sp000802045	67.4	A111
GCA_001029295.1|LDXJ01000054.1_99	GCA_001029295.1	98.28	4.21	d__Bacteria;p__Firmicutes_B;c__Desulfitobacteriia;o__Desulfitobacteriales;f__Desulfitobacteriaceae;g__CEB3;s__CEB3 sp001029295	60	A112
GCA_001304365.1|LJNA01000108.1_3	GCA_001304365.1	61.93	0.33	d__Bacteria;p__Desulfobacterota;c__Desulfofervidia;o__Desulfofervidales;f__DG-60;g__DG-60;s__DG-60 sp001304365	62.7	A113
GCA_001443385.1|LDXP01000051.1_21	GCA_001443385.1	80.6	3.56	d__Bacteria;p__Methylomirabilota;c__Methylomirabilia;o__Rokubacteriales;f__CSP1-6;g__CSP1-6;s__CSP1-6 sp001443385	71.6	A114
GCA_001507915.1|LGER01000004.1_56	GCA_001507915.1	98.81	0.62	d__Bacteria;p__Desulfobacterota_I;c__Desulfovibrionia;o__Desulfovibrionales;f__Desulfonauticaceae;g__Desulfonauticus;s__Desulfonauticus sp001507915	68.2	A115
GCA_001515945.1|LOER01000012.1_41	GCA_001515945.1	97.62	4	d__Bacteria;p__Firmicutes_B;c__Moorellia;o__Desulfitibacterales;f__Desulfitibacteraceae;g__Desulfitibacter;s__Desulfitibacter sp001515945	47.9	A116
GCA_001730015.1|MDLA01000087.1_50	GCA_001730015.1	93.49	6.49	d__Bacteria;p__Proteobacteria;c__Gammaproteobacteria;o__Granulosicoccales;f__Granulosicoccaceae;g__GCA-1730015;s__GCA-1730015 sp001730015	35.2	A117
GCA_001750925.1|MAXH01000184.1_1	GCA_001750925.1	81.05	0.6	d__Bacteria;p__Desulfobacterota;c__Desulfobulbia;o__Desulfobulbales;f__Desulfocapsaceae;g__Desulforhopalus;s__Desulforhopalus sp001750925	36.8	A118
GCA_001751085.1|MAXP01000107.1_15	GCA_001751085.1	80.29	1.82	d__Bacteria;p__Desulfobacterota;c__Desulfobacteria;o__C00003060;f__C00003060;g__C00003060;s__C00003060 sp001751085	42.9	A119
GCA_001767575.1|MELI01000101.1_6	GCA_001767575.1	80.88	1.82	d__Bacteria;p__Actinobacteriota;c__Aquicultoria;o__Aquicultorales;f__Aquicultoraceae;g__Aquicultor;s__Aquicultor primus	73.3	A120
GCA_001771975.1|MERE01000116.1_7	GCA_001771975.1	76	1.74	d__Bacteria;p__Proteobacteria;c__Gammaproteobacteria;o__Burkholderiales;f__SG8-39;g__2-02-FULL-66-14;s__2-02-FULL-66-14 sp001771975	41.4	A121
GCA_001771985.1|MERG01000367.1_3	GCA_001771985.1	87.26	4.97	d__Bacteria;p__Proteobacteria;c__Gammaproteobacteria;o__Burkholderiales;f__SG8-41;g__DSOT01;s__DSOT01 sp001771985	51	A122
GCA_001783695.1|MFNE01000043.1_106	GCA_001783695.1	90.99	1.68	d__Bacteria;p__SAR324;c__SAR324;o__XYD2-FULL-50-16;f__XYD2-FULL-50-16;g__XYD2-FULL-50-16;s__XYD2-FULL-50-16 sp001783695	67.7	A123
GCA_001788415.1|MGBV01000099.1_49	GCA_001788415.1	77.94	1.82	d__Bacteria;p__Methylomirabilota;c__Methylomirabilia;o__Rokubacteriales;f__CSP1-6;g__UBA12499;s__UBA12499 sp001788415	65.1	A124
GCA_001797815.1|MGQK01000113.1_17	GCA_001797815.1	89.66	2.74	d__Bacteria;p__RBG-13-61-14;c__RBG-13-61-14;o__RBG-13-61-14;f__RBG-13-61-14;g__RBG-13-61-14;s__RBG-13-61-14 sp001797815	71.6	A125
GCA_001798605.1|MGST01000304.1_3	GCA_001798605.1	87.8	5.7	d__Bacteria;p__Myxococcota;c__XYA12-FULL-58-9;o__XYA12-FULL-58-9;f__XYA12-FULL-58-9;g__XYA12-FULL-58-9;s__XYA12-FULL-58-9 sp001798605	47.9	A126
GCA_001799225.1|MGTA01000053.1_11	GCA_001799225.1	84.99	1.59	d__Bacteria;p__Desulfobacterota;c__Desulfobulbia;o__Desulfobulbales;f__Desulfurivibrionaceae;g__XYD12-FULL-50-9;s__XYD12-FULL-50-9 sp001799225	49	A127
GCA_001799475.1|MGTN01000061.1_10	GCA_001799475.1	89.65	0	d__Bacteria;p__Desulfobacterota_I;c__Desulfovibrionia;o__Desulfovibrionales;f__Desulfovibrionaceae;g__Humidesulfovibrio;s__Humidesulfovibrio sp001799475	41.8	A128
GCA_001801995.1|MGZB01000011.1_43	GCA_001801995.1	97.39	1.44	d__Bacteria;p__Proteobacteria;c__Gammaproteobacteria;o__Chromatiales;f__Sedimenticolaceae;g__YD12-FULL-61-37;s__YD12-FULL-61-37 sp001801995	43.9	A129
GCA_001801995.1|MGZB01000017.1_46	GCA_001801995.1	97.39	1.44	d__Bacteria;p__Proteobacteria;c__Gammaproteobacteria;o__Chromatiales;f__Sedimenticolaceae;g__YD12-FULL-61-37;s__YD12-FULL-61-37 sp001801995	36.8	A130
GCA_001803795.1|MHEK01000003.1_5	GCA_001803795.1	89.55	0.91	d__Bacteria;p__Nitrospirota;c__RBG-16-64-22;o__RBG-16-64-22;f__RBG-16-64-22;g__RBG-16-64-22;s__RBG-16-64-22 sp001803795	42	A131
GCA_001803815.1|MHEL01000091.1_14	GCA_001803815.1	60.95	0.91	d__Bacteria;p__Nitrospirota;c__9FT-COMBO-42-15;o__9FT-COMBO-42-15;f__9FT-COMBO-42-15;g__9FT-COMBO-42-15;s__9FT-COMBO-42-15 sp001803815	46	A132
GCA_001805005.1|MHDO01000131.1_11	GCA_001805005.1	74.76	0	d__Bacteria;p__Nitrospinota;c__UBA9942;o__UBA9942;f__UBA9942;g__UBA9942;s__UBA9942 sp001805005	53.3	A133
GCA_001871085.1|MNUQ01000079.1_17	GCA_001871085.1	88.66	0.59	d__Bacteria;p__Desulfobacterota_I;c__Desulfovibrionia;o__Desulfovibrionales;f__Desulfovibrionaceae;g__Humidesulfovibrio;s__Humidesulfovibrio sp001871085	42.8	A134
GCA_001871795.1|MNXI01000081.1_4	GCA_001871795.1	93.18	0	d__Bacteria;p__Actinobacteriota;c__Aquicultoria;o__Aquicultorales;f__Aquicultoraceae;g__Aquicultor_A;s__Aquicultor_A secundus	55.5	A135
GCA_001873285.1|MNYV01000037.1_4	GCA_001873285.1	90.46	1.72	d__Bacteria;p__CG2-30-53-67;c__CG2-30-53-67;o__CG2-30-53-67;f__CG2-30-53-67;g__CG2-30-53-67;s__CG2-30-53-67 sp001873285	33.5	A136
GCA_001873285.1|MNYV01000147.1_2	GCA_001873285.1	90.46	1.72	d__Bacteria;p__CG2-30-53-67;c__CG2-30-53-67;o__CG2-30-53-67;f__CG2-30-53-67;g__CG2-30-53-67;s__CG2-30-53-67 sp001873285	58	A137
GCA_001873945.1|MNYI01000124.1_8	GCA_001873945.1	91.13	1.69	d__Bacteria;p__UBA9089;c__CG2-30-40-21;o__CG2-30-40-21;f__CG2-30-40-21;g__CG2-30-40-21;s__CG2-30-40-21 sp001873945	46.2	A138
GCA_002010915.1|MTPG01000093.1_3	GCA_002010915.1	96.77	2.58	d__Bacteria;p__Desulfobacterota;c__JdFR-97;o__JdFR-97;f__JdFR-97;g__JdFR-97;s__JdFR-97 sp002010915	53.2	A139
GCA_002049795.1|MUKC01000064.1_25	GCA_002049795.1	93.88	7.28	d__Bacteria;p__Desulfobacterota;c__Desulfobaccia;o__Desulfobaccales;f__Desulfobaccaceae;g__Desulfobacca_B;s__Desulfobacca_B sp002049795	44.3	A140
GCA_002067585.1|MVQO01000225.1_15	GCA_002067585.1	89.03	2.94	d__Bacteria;p__Desulfobacterota_G;c__Syntrophorhabdia;o__Syntrophorhabdales;f__Syntrophorhabdaceae;g__Syntrophorhabdus;s__Syntrophorhabdus sp002067585	77.1	A141
GCA_002067975.1|MVRS01000251.1_2	GCA_002067975.1	87.1	1.29	d__Bacteria;p__Desulfobacterota_G;c__Syntrophorhabdia;o__Syntrophorhabdales;f__Syntrophorhabdaceae;g__UBA5609;s__UBA5609 sp002067975	77.7	A142
GCA_002069125.1|MVZN01000073.1_4	GCA_002069125.1	95.51	1.12	d__Bacteria;p__Spirochaetota;c__UBA4802;o__UBA4802;f__UBA5368;g__MVZN01;s__MVZN01 sp002069125	70.6	A143
GCA_002281555.1|NCGJ01000010.1_116	GCA_002281555.1	95.73	1.18	d__Bacteria;p__Proteobacteria;c__Gammaproteobacteria;o__Burkholderiales;f__Thiobacillaceae;g__PFJX01;s__PFJX01 sp002281555	38.6	A144
GCA_002293605.1|DBDO01000187.1_7	GCA_002293605.1	81.38	2.66	d__Bacteria;p__Desulfobacterota_I;c__Desulfovibrionia;o__Desulfovibrionales;f__Desulfovibrionaceae;g__Frigididesulfovibrio;s__Frigididesulfovibrio sp002293605	49	A145
GCA_002294005.1|DBEH01000036.1_5	GCA_002294005.1	81.21	0.64	d__Bacteria;p__Firmicutes_B;c__Desulfotomaculia;o__Ammonifexales;f__Desulforudaceae;g__Desulforudis;s__Desulforudis sp002294005	63.5	A146
GCA_002299865.1|DBNV01000038.1_2	GCA_002299865.1	90.26	0.89	d__Bacteria;p__Desulfobacterota_I;c__Desulfovibrionia;o__Desulfovibrionales;f__Desulfonatronaceae;g__Desulfonatronum;s__Desulfonatronum sp002299865	39.7	A147
GCA_002339325.1|DDKK01000015.1_36	GCA_002339325.1	92.12	0	d__Bacteria;p__Nitrospirota;c__Thermodesulfovibrionia;o__Thermodesulfovibrionales;f__Thermodesulfovibrionaceae;g__Thermodesulfovibrio;s__Thermodesulfovibrio sp002339325	74.2	A148
GCA_002339345.1|DDKM01000069.1_85	GCA_002339345.1	78.75	1.02	d__Bacteria;p__Firmicutes_B;c__Moorellia;o__PH28-bin88;f__PH28-bin88;g__UBA2598;s__UBA2598 sp002339345	70.4	A149
GCA_002347405.1|DDXB01000017.1_42	GCA_002347405.1	94.18	2.07	d__Bacteria;p__Proteobacteria;c__Gammaproteobacteria;o__Burkholderiales;f__Rhodocyclaceae;g__UBA2250;s__UBA2250 sp002347405	37.1	A150
GCA_002367355.1|DFBQ01000127.1_14	GCA_002367355.1	94.03	1.98	d__Bacteria;p__Desulfobacterota;c__Dissulfuribacteria;o__Dissulfuribacterales;f__UBA3076;g__UBA3076;s__UBA3076 sp002367355	55	A151
GCA_002375895.1|DFND01000051.1_11	GCA_002375895.1	79.24	0	d__Bacteria;p__Firmicutes_E;c__UBA3569;o__UBA3569;f__UBA3569;g__UBA3569;s__UBA3569 sp002375895	73.2	A152
GCA_002401565.1|NVTL01000098.1_9	GCA_002401565.1	75	3.45	d__Bacteria;p__Proteobacteria;c__Alphaproteobacteria;o__Rhodospirillales;f__Magnetovibrionaceae;g__Magnetovibrio;s__Magnetovibrio sp002401565	37.7	A153
GCA_002402635.1|DHGE01000143.1_22	GCA_002402635.1	61.33	0	d__Bacteria;p__Deferribacterota;c__Deferribacteres;o__Deferribacterales;f__UBA228;g__UBA228;s__UBA228 sp002402635	67.6	A154
GCA_002404215.1|DHJG01000097.1_12	GCA_002404215.1	83.82	2.46	d__Bacteria;p__Firmicutes_B;c__Desulfitobacteriia;o__Desulfitobacteriales;f__Desulfitobacteriaceae;g__Desulfosporosinus;s__Desulfosporosinus sp002404215	40	A155
GCA_002436065.1|DIXP01000039.1_52	GCA_002436065.1	98.68	2.18	d__Bacteria;p__Chloroflexota;c__UBA6077;o__UBA6077;f__UBA6077;g__UBA6077;s__UBA6077 sp002436065	41.4	A156
GCA_002441555.1|DJWK01000026.1_88	GCA_002441555.1	90.74	2.16	d__Bacteria;p__Desulfobacterota;c__Thermodesulfobacteria;o__Thermodesulfobacteriales;f__Thermodesulfobacteriaceae;g__Caldimicrobium;s__Caldimicrobium sp002441555	70.2	A157
GCA_002450905.1|DKAT01000024.1_75	GCA_002450905.1	96.4	0.67	d__Bacteria;p__Spirochaetota;c__UBA6919;o__UBA6919;f__UBA6919;g__UBA6919;s__UBA6919 sp002450905	40.5	A158
GCA_002482565.1|DLGG01000023.1_7	GCA_002482565.1	93.15	3.04	d__Bacteria;p__Desulfobacterota_I;c__Desulfovibrionia;o__Desulfovibrionales;f__Desulfovibrionaceae;g__Solidesulfovibrio;s__Solidesulfovibrio magneticus_B	55	A159
GCA_002500605.1|DLRR01000007.1_86	GCA_002500605.1	97.33	1.2	d__Bacteria;p__Nitrospinota;c__UBA7883;o__UBA7883;f__UBA7883;g__UBA7883;s__UBA7883 sp002500605	39	A160
GCA_002632355.1|NSJJ01000003.1_44	GCA_002632355.1	98.53	0.87	d__Bacteria;p__Proteobacteria;c__Gammaproteobacteria;o__Burkholderiales;f__Sulfuricellaceae;g__Sulfurimicrobium;s__Sulfurimicrobium denitrificans_A	40.6	A161
GCA_002634385.1|NSJL01000003.1_156	GCA_002634385.1	100	4.98	d__Bacteria;p__Nitrospirota;c__Thermodesulfovibrionia;o__Thermodesulfovibrionales;f__Dissulfurispiraceae;g__GCA-2634385;s__GCA-2634385 sp002634385	66.4	A162
GCA_002686255.1|NZAZ01000055.1_7	GCA_002686255.1	94.61	3.14	d__Bacteria;p__Proteobacteria;c__Alphaproteobacteria;o__Rhodospirillales;f__Casp-alpha2;g__Casp-alpha2;s__Casp-alpha2 sp002686255	39.9	A163
GCA_002699185.1|PABG01000129.1_13	GCA_002699185.1	77.45	1.94	d__Bacteria;p__Proteobacteria;c__Gammaproteobacteria;o__Thiohalobacterales;f__Thiohalobacteraceae;g__Thiohalobacter;s__Thiohalobacter sp002699185	37.9	A164
GCA_002705125.1|PAHQ01000113.1_8	GCA_002705125.1	87.01	2.04	d__Bacteria;p__Verrucomicrobiota;c__Verrucomicrobiae;o__Verrucomicrobiales;f__DEV007;g__EC70;s__EC70 sp002705125	39.4	A165
GCA_002729195.1|PBTT01000045.1_10	GCA_002729195.1	84.04	4.47	d__Bacteria;p__Proteobacteria;c__Gammaproteobacteria;o__Arenicellales;f__UBA868;g__UBA12578;s__UBA12578 sp002729195	39.9	A166
GCA_002732995.1|NVTS01000008.1_36	GCA_002732995.1	78.42	0.95	d__Bacteria;p__Proteobacteria;c__Alphaproteobacteria;o__Rhodobacterales;f__Rhodobacteraceae;g__Profundibacter;s__Profundibacter sp002732995	34.5	A167
GCA_002753185.1|PDZX01000012.1_50	GCA_002753185.1	93.53	2.1	d__Bacteria;p__Proteobacteria;c__Magnetococcia;o__Magnetococcales;f__Magnetaquicoccaceae;g__WMHbin3;s__WMHbin3 sp002753185	40.9	A168
GCA_002779825.1|PEVN01000518.1_33	GCA_002779825.1	90.74	5.74	d__Bacteria;p__Armatimonadota;c__Abditibacteria;o__CG2-30-66-41;f__CG2-30-66-41;g__CG2-30-66-41;s__CG2-30-66-41 sp002779825	39.4	A169
GCA_002840565.1|PHBK01000018.1_64	GCA_002840565.1	96.13	1.94	d__Bacteria;p__Desulfobacterota;c__Syntrophia;o__Syntrophales;f__Smithellaceae;g__Fen-1166;s__Fen-1166 sp002840565	69.1	A170
GCA_002869585.1|PKUO01000107.1_29	GCA_002869585.1	99.65	0.64	d__Bacteria;p__Proteobacteria;c__Gammaproteobacteria;o__Chromatiales;f__Sedimenticolaceae;g__BM503;s__BM503 sp002869585	37.8	A171
GCA_002878055.1|PNIO01000037.1_6	GCA_002878055.1	76.36	0	d__Bacteria;p__Nitrospirota;c__Thermodesulfovibrionia;o__Thermodesulfovibrionales;f__Thermodesulfovibrionaceae;g__Thermodesulfovibrio;s__Thermodesulfovibrio aggregans_A	76	A172
GCA_002897735.1|BDTW01000024.1_19	GCA_002897735.1	97.39	1.21	d__Bacteria;p__Proteobacteria;c__Gammaproteobacteria;o__21-64-14;f__21-64-14;g__BMS3Abin12;s__BMS3Abin12 sp002897735	40.5	A173
GCA_003105185.1|PQAJ01000175.1_17	GCA_003105185.1	94.11	7.26	d__Bacteria;p__Acidobacteriota;c__Thermoanaerobaculia;o__Thermoanaerobaculales;f__FEB-10;g__FEB-10;s__FEB-10 sp003105185	64.5	A174
GCA_003136095.1|PNBO01000393.1_9	GCA_003136095.1	85.15	1.31	d__Bacteria;p__Myxococcota;c__Polyangia;o__Palsa-1104_A;f__Fen-1088;g__Fen-1118;s__Fen-1118 sp003136095	42.3	A175
GCA_003142355.1|PLMF01000377.1_3	GCA_003142355.1	85.59	3.95	d__Bacteria;p__Acidobacteriota;c__Acidobacteriae;o__Bryobacterales;f__Bryobacteraceae;g__Fen-178;s__Fen-178 sp003142355	53.6	A176
GCA_003142835.1|PLNU01000177.1_46	GCA_003142835.1	86.03	1.61	d__Bacteria;p__Desulfobacterota;c__Syntrophia;o__Syntrophales;f__Smithellaceae;g__FEN-1160;s__FEN-1160 sp003142835	52.9	A177
GCA_003153055.1|PMBV01000138.1_4	GCA_003153055.1	92.91	5.7	d__Bacteria;p__Myxococcota;c__Myxococcia;o__Myxococcales;f__Myxococcaceae;g__FEN-1143;s__FEN-1143 sp003153055	41.1	A178
GCA_003153455.1|PLYS01000295.1_8	GCA_003153455.1	88.62	2.36	d__Bacteria;p__Proteobacteria;c__Gammaproteobacteria;o__Burkholderiales;f__SG8-41;g__PALSA-1004;s__PALSA-1004 sp003153455	45.8	A179
GCA_003157035.1|PMIF01000212.1_13	GCA_003157035.1	84.98	2.77	d__Bacteria;p__Proteobacteria;c__Gammaproteobacteria;o__Burkholderiales;f__Rhodocyclaceae;g__Fen-999;s__Fen-999 sp003157035	35.2	A180
GCA_003158255.1|PMIH01000122.1_11	GCA_003158255.1	80.96	4.24	d__Bacteria;p__Proteobacteria;c__Gammaproteobacteria;o__Burkholderiales;f__Rhodocyclaceae;g__Fen-999;s__Fen-999 sp003158255	39.6	A181
GCA_003170655.1|PMYY01000193.1_3	GCA_003170655.1	91.72	0.91	d__Bacteria;p__Nitrospirota;c__Thermodesulfovibrionia;o__Thermodesulfovibrionales;f__Dissulfurispiraceae;g__Fen-1308;s__Fen-1308 sp003170655	66.5	A182
GCA_003228915.1|QIGL01000083.1_30	GCA_003228915.1	93.29	2.12	d__Bacteria;p__Proteobacteria;c__Gammaproteobacteria;o__Acidiferrobacterales;f__SZUA-150;g__SZUA-150;s__SZUA-150 sp003228915	35.4	A183
GCA_003235715.1|QJVM01000041.1_10	GCA_003235715.1	94.55	4.55	d__Bacteria;p__Nitrospirota;c__Thermodesulfovibrionia;o__SZUA-242;f__SZUA-242;g__SZUA-242;s__SZUA-242 sp003235715	61.2	A184
GCA_003250455.1|QKGK01000274.1_4	GCA_003250455.1	83.84	2.91	d__Bacteria;p__Chloroflexota;c__Anaerolineae;o__Anaerolineales;f__UBA11579;g__UBA11579;s__UBA11579 sp003250455	78.2	A185
GCA_003343815.1|QAKL01000040.1_13	GCA_003343815.1	62.15	0.97	d__Bacteria;p__Firmicutes_B;c__Peptococcia;o__Peptococcales;f__Peptococcaceae;g__QAKL01;s__QAKL01 sp003343815	53	A186
GCA_003349915.1|QFXE01000001.1_67	GCA_003349915.1	99.16	2.29	d__Bacteria;p__Proteobacteria;c__Gammaproteobacteria;o__Chromatiales;f__Sedimenticolaceae;g__QGON01;s__QGON01 sp003349915	44.9	A187
GCA_003349915.1|QFXE01000005.1_402	GCA_003349915.1	99.16	2.29	d__Bacteria;p__Proteobacteria;c__Gammaproteobacteria;o__Chromatiales;f__Sedimenticolaceae;g__QGON01;s__QGON01 sp003349915	38.8	A188
GCA_003354135.1|PIVK01000026.1_12	GCA_003354135.1	98.51	0.62	d__Bacteria;p__Proteobacteria;c__Alphaproteobacteria;o__Rhodospirillales;f__GLO-3;g__GLO-3;s__GLO-3 sp003354135	40	A189
GCA_003489145.1|DNJI01000125.1_12	GCA_003489145.1	79.34	0.66	d__Bacteria;p__Proteobacteria;c__Gammaproteobacteria;o__PS1;f__Thioglobaceae;g__UBA2013;s__UBA2013 sp003489145	38.6	A190
GCA_003509545.1|DOLC01000087.1_7	GCA_003509545.1	95.66	0.51	d__Bacteria;p__Firmicutes_B;c__Moorellia;o__Moorellales;f__Moorellaceae;g__UBA12545;s__UBA12545 sp003509545	77.6	A191
GCA_003566995.1|PXBG01000130.1_20	GCA_003566995.1	95.84	1.29	d__Bacteria;p__Desulfobacterota;c__Syntrophobacteria;o__Syntrophobacterales;f__Syntrophobacteraceae;g__SLCH01;s__SLCH01 sp003566995	61.9	A192
GCA_003598065.1|QZKR01000097.1_17	GCA_003598065.1	87.96	6.24	d__Bacteria;p__Myxococcota;c__SURF-8;o__SURF-8;f__SURF-8;g__SURF-8;s__SURF-8 sp003598065	45.6	A193
GCA_003598065.1|QZKR01000027.1_4	GCA_003598065.1	87.96	6.24	d__Bacteria;p__Myxococcota;c__SURF-8;o__SURF-8;f__SURF-8;g__SURF-8;s__SURF-8 sp003598065	42	A194
GCA_003598175.1|QZKN01000184.1_5	GCA_003598175.1	94.38	3.37	d__Bacteria;p__OLB16;c__OLB16;o__SURF-12;f__SURF-12;g__SURF-12;s__SURF-12 sp003598175	60.4	A195
GCA_003599275.1|QZJG01000001.1_7	GCA_003599275.1	90.8	4.09	d__Bacteria;p__Nitrospirota;c__Thermodesulfovibrionia;o__UBA6902;f__UBA6902;g__SURF-23;s__SURF-23 sp003599275	62.5	A196
GCA_003599535.1|QZKQ01000130.1_6	GCA_003599535.1	91.21	1.1	d__Bacteria;p__AABM5-125-24;c__B3-LCP;o__B3-LCP;f__B3-LCP;g__SURF-9;s__SURF-9 sp003599535	56.1	A197
GCA_003599855.1|QZKG01000022.1_3	GCA_003599855.1	84.05	4.24	d__Bacteria;p__Actinobacteriota;c__Thermoleophilia;o__BMS3ABIN01;f__BMS3ABIN01;g__SURF-19;s__SURF-19 sp003599855	39.6	A198
GCA_003599855.1|QZKG01000009.1_12	GCA_003599855.1	84.05	4.24	d__Bacteria;p__Actinobacteriota;c__Thermoleophilia;o__BMS3ABIN01;f__BMS3ABIN01;g__SURF-19;s__SURF-19 sp003599855	38.8	A199
GCA_003599855.1|QZKG01000009.1_20	GCA_003599855.1	84.05	4.24	d__Bacteria;p__Actinobacteriota;c__Thermoleophilia;o__BMS3ABIN01;f__BMS3ABIN01;g__SURF-19;s__SURF-19 sp003599855	53.6	A200
GCA_003641645.1|QNAZ01000160.1_1	GCA_003641645.1	71.53	1.46	d__Bacteria;p__Desulfobacterota;c__Thermodesulfobacteria;o__Thermodesulfobacteriales;f__Thermodesulfobacteriaceae;g__Thermodesulfobacterium;s__Thermodesulfobacterium sp003641645	72.5	A201
GCA_003646745.1|QMLM01000252.1_1	GCA_003646745.1	79.78	1.47	d__Bacteria;p__Desulfobacterota;c__BSN033;o__B13-G15;f__RBG-16-54-18;g__B11-G15;s__B11-G15 sp003646745	70	A202
GCA_003694775.1|RFJV01000402.1_6	GCA_003694775.1	76.36	0.91	d__Bacteria;p__Chloroflexota;c__Anaerolineae;o__4572-78;f__J111;g__J111;s__J111 sp003694775	77.9	A203
GCA_003972985.1|QNZQ01000057.1_22	GCA_003972985.1	94.54	1.22	d__Bacteria;p__Proteobacteria;c__Gammaproteobacteria;o__Chromatiales;f__Sedimenticolaceae;g__Thiolapillus;s__Thiolapillus sp003972985	41.9	A204
GCA_004297825.1|SCSX01000051.1_7	GCA_004297825.1	94.32	2.25	d__Bacteria;p__Spirochaetota;c__UBA4802;o__UBA4802;f__UBA5368;g__FW300-bin19;s__FW300-bin19 sp004297825	64.5	A205
GCA_004298065.1|SCRL01000047.1_1	GCA_004298065.1	96.14	1.95	d__Bacteria;p__Proteobacteria;c__Gammaproteobacteria;o__Acidiferrobacterales;f__Sulfurifustaceae;g__SCRL01;s__SCRL01 sp004298065	36.8	A206
GCA_005223185.1|NJBN01000004.1_212	GCA_005223185.1	97.8	0.1	d__Bacteria;p__AABM5-125-24;c__B3-LCP;o__B3-LCP;f__B3-LCP;g__B3-LCP;s__B3-LCP sp005223185	52.6	A207
GCA_005239945.1|SBAY01000194.1_3	GCA_005239945.1	96.5	3.37	d__Bacteria;p__UBA9089;c__CG2-30-40-21;o__CG2-30-40-21;f__SBAY01;g__SBAY01;s__SBAY01 sp005239945	71.8	A208
GCA_005862285.1|SZXW01000001.1_201	GCA_005862285.1	99.43	0	d__Bacteria;p__Bacteroidota;c__Chlorobia;o__Chlorobiales;f__Chlorobiaceae;g__Chlorobium;s__Chlorobium sp005862285	38.3	A209
GCA_007120155.1|SKOF01000317.1_4	GCA_007120155.1	85	5.96	d__Bacteria;p__Proteobacteria;c__Gammaproteobacteria;o__Ectothiorhodospirales;f__Ectothiorhodospiraceae;g__Thioalkalivibrio_A;s__Thioalkalivibrio_A sp007120155	40.1	A210
GCA_007120155.1|SKOF01000023.1_18	GCA_007120155.1	85	5.96	d__Bacteria;p__Proteobacteria;c__Gammaproteobacteria;o__Ectothiorhodospirales;f__Ectothiorhodospiraceae;g__Thioalkalivibrio_A;s__Thioalkalivibrio_A sp007120155	38.2	A211
GCA_007280345.1|QYQD01000118.1_7	GCA_007280345.1	75.74	0	d__Bacteria;p__Desulfobacterota;c__QYQD01;o__QYQD01;f__QYQD01;g__QYQD01;s__QYQD01 sp007280345	70.9	A212
GCA_008015155.1|SSFA01000031.1_117	GCA_008015155.1	96.53	1.65	d__Bacteria;p__Proteobacteria;c__Gammaproteobacteria;o__Thiotrichales;f__Thiotrichaceae;g__Thiolinea;s__Thiolinea sp008015155	41.7	A213
GCA_008933705.1|WBUN01000021.1_26	GCA_008933705.1	95.97	1.01	d__Bacteria;p__Proteobacteria;c__Alphaproteobacteria;o__Rhizobiales;f__Hyphomicrobiaceae;g__AWTP1-13;s__AWTP1-13 sp008933705	41.1	A214
GCA_009693905.1|SHWG01000028.1_18	GCA_009693905.1	82.66	1.16	d__Bacteria;p__Proteobacteria;c__Alphaproteobacteria;o__Rhodospirillales;f__2-12-FULL-67-15;g__2-12-FULL-67-15;s__2-12-FULL-67-15 sp009693905	42.1	A215
GCA_009711615.1|VENI01000005.1_583	GCA_009711615.1	100	1.9	d__Bacteria;p__Firmicutes_B;c__Desulfotomaculia;o__Desulfotomaculales;f__Desulfohalotomaculaceae;g__Desulfohalotomaculum;s__Desulfohalotomaculum sp009711615	71.1	A216
GCA_009773045.1|WOUV01000022.1_3	GCA_009773045.1	92.04	0.83	d__Bacteria;p__Proteobacteria;c__Alphaproteobacteria;o__Rhodospirillales;f__Rhodospirillaceae;g__WOUV01;s__WOUV01 sp009773045	42.3	A217
GCA_009773665.1|WSYE01000035.1_14	GCA_009773665.1	69.03	2.98	d__Bacteria;p__Desulfobacterota_I;c__Desulfovibrionia;o__Desulfovibrionales;f__Desulfovibrionaceae;g__Fundidesulfovibrio;s__Fundidesulfovibrio sp009773665	42.6	A218
GCA_009780825.1|WQZH01000004.1_41	GCA_009780825.1	99.89	0.6	d__Bacteria;p__Desulfobacterota;c__Desulfobulbia;o__Desulfobulbales;f__Desulfobulbaceae;g__Desulfobulbus;s__Desulfobulbus sp009780825	51.9	A219
GCA_009781965.1|WQUS01000170.1_3	GCA_009781965.1	84.42	2.22	d__Bacteria;p__Firmicutes_B;c__Desulfotomaculia;o__Desulfotomaculales;f__Desulfallaceae;g__BRH-c8a;s__BRH-c8a sp009781965	40.7	A220
GCA_009783245.1|WRHL01000009.1_19	GCA_009783245.1	81.18	0.81	d__Bacteria;p__Actinobacteriota;c__Coriobacteriia;o__Coriobacteriales;f__UBA8131;g__WRHL01;s__WRHL01 sp009783245	68.1	A221
GCA_009839585.1|VXPI01000053.1_3	GCA_009839585.1	77.48	0.61	d__Bacteria;p__Proteobacteria;c__Gammaproteobacteria;o__Arenicellales;f__LS-SOB;g__VYGS01;s__VYGS01 sp009839585	43.3	A222
GCA_011051825.1|DRKH01000102.1_3	GCA_011051825.1	87.51	0.6	d__Bacteria;p__Desulfobacterota;c__Desulfobulbia;o__Desulfobulbales;f__Desulfobulbaceae;g__DRLX01;s__DRLX01 sp011051825	49.6	A223
GCA_011051825.1|DRKH01000319.1_3	GCA_011051825.1	87.51	0.6	d__Bacteria;p__Desulfobacterota;c__Desulfobulbia;o__Desulfobulbales;f__Desulfobulbaceae;g__DRLX01;s__DRLX01 sp011051825	38.1	A224
GCA_011056555.1|DSEQ01000038.1_32	GCA_011056555.1	97.74	3.3	d__Bacteria;p__Zixibacteria;c__MSB-5A5;o__JAABVY01;f__JAABVY01;g__JAABVY01;s__JAABVY01 sp011056555	73.3	A225
GCA_011327825.1|DSVT01000033.1_24	GCA_011327825.1	96.77	1.29	d__Bacteria;p__Desulfobacterota;c__JdFR-97;o__JdFR-97;f__JdFR-97;g__DSVT01;s__DSVT01 sp011327825	68.8	A226
GCA_011329105.1|DSUI01000035.1_137	GCA_011329105.1	96.34	3.01	d__Bacteria;p__Bacteroidota;c__Kapabacteria;o__Kapabacteriales;f__UBA2268;g__SpSt-478;s__SpSt-478 sp011329105	69.4	A227
GCA_011333555.1|DTKJ01000039.1_7	GCA_011333555.1	85.61	5.16	d__Bacteria;p__Desulfobacterota;c__Desulfobaccia;o__Desulfobaccales;f__0-14-0-80-60-11;g__DTKJ01;s__DTKJ01 sp011333555	51.7	A228
GCA_011334325.1|DTPP01000130.1_21	GCA_011334325.1	89.81	3.67	d__Bacteria;p__Chloroflexota;c__Anaerolineae;o__DTPP01;f__DTPP01;g__DTPP01;s__DTPP01 sp011334325	73.9	A229
GCA_011334855.1|DTHB01000016.1_121	GCA_011334855.1	86.45	0.65	d__Bacteria;p__Desulfobacterota;c__Desulfobaccia;o__Desulfobaccales;f__0-14-0-80-60-11;g__DTHB01;s__DTHB01 sp011334855	48.7	A230
GCA_011338105.1|DTIO01000177.1_8	GCA_011338105.1	91.51	2.25	d__Bacteria;p__Hydrogenedentota;c__Hydrogenedentia;o__Hydrogenedentiales;f__Hydrogenedentaceae;g__Hydrogenedens;s__Hydrogenedens sp011338105	62.1	A231
GCA_011358905.1|DTMH01000024.1_8	GCA_011358905.1	94.72	1.98	d__Bacteria;p__Chloroflexota;c__Dehalococcoidia;o__SZUA-161;f__SpSt-899;g__SpSt-899;s__SpSt-899 sp011358905	68.3	A232
GCA_011370045.1|DSWW01000047.1_79	GCA_011370045.1	88.39	3.25	d__Bacteria;p__Desulfobacterota;c__DSWW01;o__DSWW01;f__DSWW01;g__DSWW01;s__DSWW01 sp011370045	72.2	A233
GCA_011374735.1|DRPD01000132.1_9	GCA_011374735.1	88.01	6.37	d__Bacteria;p__Proteobacteria;c__Alphaproteobacteria;o__Rhizobiales;f__Thermopetrobacteraceae;g__Thermopetrobacter;s__Thermopetrobacter sp011374735	42.6	A234
GCA_011388795.1|DSXD01000003.1_232	GCA_011388795.1	94.44	3.42	d__Bacteria;p__Acidobacteriota;c__Thermoanaerobaculia;o__Thermoanaerobaculales;f__Thermoanaerobaculaceae;g__JACADV01;s__JACADV01 sp011388795	67.7	A235
GCA_011389165.1|DTJE01000303.1_3	GCA_011389165.1	76.25	2.26	d__Bacteria;p__Myxococcota;c__UBA9042;o__DTJE01;f__DTJE01;g__DTJE01;s__DTJE01 sp011389165	69.1	A236
GCA_011772205.1|WVZY01000016.1_40	GCA_011772205.1	97.74	2.2	d__Bacteria;p__Krumholzibacteriota;c__Krumholzibacteria;o__WVZY01;f__WVZY01;g__WVZY01;s__WVZY01 sp011772205	76	A237
GCA_012026685.1|VEOY01000159.1_6	GCA_012026685.1	96.97	0.91	d__Bacteria;p__Nitrospirota;c__Thermodesulfovibrionia;o__Thermodesulfovibrionales;f__UBA6898;g__UBA6898;s__UBA6898 sp012026685	63.9	A238
GCA_012515055.1|JAAYZA010000360.1_4	GCA_012515055.1	85.69	5.83	d__Bacteria;p__Firmicutes_B;c__Syntrophomonadia;o__Syntrophomonadales;f__Syntrophomonadaceae;g__UBA1368;s__UBA1368 sp012515055	74.8	A239
GCA_012728855.1|JAAYEH010000029.1_56	GCA_012728855.1	98.85	4.6	d__Bacteria;p__Planctomycetota;c__Planctomycetia;o__Pirellulales;f__Thermoguttaceae;g__JABWBD01;s__JABWBD01 sp012728855	46.9	A240
GCA_012744275.1|JAAYIE010000031.1_3	GCA_012744275.1	99.11	2.08	d__Bacteria;p__Desulfobacterota;c__Desulfobulbia;o__Desulfobulbales;f__Desulfobulbaceae;g__Desulfobulbus;s__Desulfobulbus sp012744275	62.1	A241
GCA_012962595.1|DTXE01000123.1_3	GCA_012962595.1	83.33	1.99	d__Bacteria;p__Desulfobacterota;c__DTXE01;o__DTXE01;f__DTXE01;g__DTXE01;s__DTXE01 sp012962595	63.2	A242
GCA_012962595.1|DTXE01000487.1_1	GCA_012962595.1	83.33	1.99	d__Bacteria;p__Desulfobacterota;c__DTXE01;o__DTXE01;f__DTXE01;g__DTXE01;s__DTXE01 sp012962595	39	A243
GCA_012974295.1|JAAXQM010000093.1_1	GCA_012974295.1	89.77	0	d__Bacteria;p__Chloroflexota;c__Dehalococcoidia;o__E44-bin15;f__E44-bin15;g__JAAXQM01;s__JAAXQM01 sp012974295	77.1	A244
GCA_012974315.1|JAAXQI010000033.1_7	GCA_012974315.1	83.76	0.55	d__Bacteria;p__Desulfobacterota;c__Desulfobulbia;o__Desulfobulbales;f__BM004;g__BM004;s__BM004 sp012974315	54.9	A245
GCA_013151235.1|JAADIO010000019.1_33	GCA_013151235.1	97.36	1.72	d__Bacteria;p__CG2-30-53-67;c__CG2-30-53-67;o__CG2-30-53-67;f__CG2-30-53-67;g__JAADIO01;s__JAADIO01 sp013151235	62.1	A246
GCA_013151235.1|JAADIO010000016.1_28	GCA_013151235.1	97.36	1.72	d__Bacteria;p__CG2-30-53-67;c__CG2-30-53-67;o__CG2-30-53-67;f__CG2-30-53-67;g__JAADIO01;s__JAADIO01 sp013151235	35.2	A247
GCA_013151875.1|JAADHL010000341.1_14	GCA_013151875.1	72.67	1.29	d__Bacteria;p__Myxococcota;c__UBA9042;o__DTJE01;f__DTJE01;g__JADDHL01;s__JADDHL01 sp013151875	68.8	A248
GCA_013151955.1|JAADHH010000098.1_11	GCA_013151955.1	86.42	3.67	d__Bacteria;p__Chloroflexota;c__Anaerolineae;o__Ardenticatenales;f__JAADHH01;g__JAADHH01;s__JAADHH01 sp013151955	45.6	A249
GCA_013152545.1|JAADGF010000068.1_17	GCA_013152545.1	95.42	3.22	d__Bacteria;p__Proteobacteria;c__Gammaproteobacteria;o__SZUA-152;f__SZUA-152;g__JAADGF01;s__JAADGF01 sp013152545	41.1	A250
GCA_013152925.1|JAADFK010000078.1_3	GCA_013152925.1	94.87	1.24	d__Bacteria;p__Acidobacteriota;c__Thermoanaerobaculia;o__Thermoanaerobaculales;f__FEB-10;g__JAADFK01;s__JAADFK01 sp013152925	72.9	A251
GCA_013152945.1|JAADFL010000217.1_9	GCA_013152945.1	92.9	4.19	d__Bacteria;p__Myxococcota;c__JAADFL01;o__JAADFL01;f__JAADFL01;g__JAADFL01;s__JAADFL01 sp013152945	68.9	A252
GCA_013154175.1|JAADCZ010000134.1_5	GCA_013154175.1	89.56	1.49	d__Bacteria;p__Desulfobacterota;c__Dissulfuribacteria;o__Dissulfuribacterales;f__QOAL01;g__JAADCZ01;s__JAADCZ01 sp013154175	66.5	A253
GCA_013202285.1|JABMRV010000238.1_14	GCA_013202285.1	94.26	1.1	d__Bacteria;p__AABM5-125-24;c__AABM5-125-24;o__AABM5-125-24;f__AABM5-125-24;g__JABMRV01;s__JABMRV01 sp013202285	58.2	A254
GCA_013203045.1|JABMQN010000217.1_23	GCA_013203045.1	96.7	1.98	d__Bacteria;p__Chloroflexota;c__Dehalococcoidia;o__SZUA-161;f__SpSt-899;g__JABMQN01;s__JABMQN01 sp013203045	59.7	A255
GCA_013334435.1|JAAXXP010000082.1_3	GCA_013334435.1	96.69	0.55	d__Bacteria;p__Bacteroidota;c__Chlorobia;o__Chlorobiales;f__Chlorobiaceae;g__Chlorobium;s__Chlorobium sp013334435	47.8	A256
GCA_013619155.1|JABXKT010000010.1_3	GCA_013619155.1	94.95	1.36	d__Bacteria;p__Desulfobacterota;c__Desulfobacteria;o__Desulfobacterales;f__Desulfolunaceae;g__Desulfoluna;s__Desulfoluna sp013619155	35.5	A257
GCA_013824325.1|PNNP01000016.1_8	GCA_013824325.1	75.4	0.91	d__Bacteria;p__Nitrospirota;c__Thermodesulfovibrionia;o__Thermodesulfovibrionales;f__Dissulfurispiraceae;g__PNNP01;s__PNNP01 sp013824325	77.3	A258
GCA_014360055.1|JACIYH010000127.1_4	GCA_014360055.1	90.1	1.5	d__Bacteria;p__Firmicutes_E;c__DTU015;o__JACIYH01;f__JACIYH01;g__JACIYH01;s__JACIYH01 sp014360055	71.1	A259
GCA_014360065.1|JACIYF010000036.1_2	GCA_014360065.1	91.79	0.26	d__Bacteria;p__Firmicutes_B;c__Moorellia;o__Moorellales;f__JACIYF01;g__JACIYF01;s__JACIYF01 sp014360065	57.9	A260
GCA_014360065.1|JACIYF010000036.1_8	GCA_014360065.1	91.79	0.26	d__Bacteria;p__Firmicutes_B;c__Moorellia;o__Moorellales;f__JACIYF01;g__JACIYF01;s__JACIYF01 sp014360065	69.4	A261
GCA_014382365.1|JACNJW010000050.1_48	GCA_014382365.1	91.26	0	d__Bacteria;p__SAR324;c__SAR324;o__SAR324;f__NAC60-12;g__Arctic96AD-7;s__Arctic96AD-7 sp014382365	39.8	A262
GCA_014382905.1|JACNIU010000122.1_20	GCA_014382905.1	94.73	8.74	d__Bacteria;p__Desulfobacterota;c__DSM-4660;o__Desulfatiglandales;f__Desulfatiglandaceae;g__Desulfacyla;s__Desulfacyla sp014382905	49.3	A263
GCA_014729955.1|WJJA01000608.1_5	GCA_014729955.1	88.51	2.51	d__Bacteria;p__AABM5-125-24;c__BMS3BBIN04;o__BMS3BBIN04;f__BMS3BBIN04;g__WJJA01;s__WJJA01 sp014729955	50.6	A264
GCA_014730345.1|WJIJ01000093.1_19	GCA_014730345.1	95.54	1.1	d__Bacteria;p__Zixibacteria;c__MSB-5A5;o__UM-FILTER-46-8;f__UM-FILTER-46-8;g__WJIJ01;s__WJIJ01 sp014730345	68.3	A265
GCA_014804905.1|JAAUYX010000092.1_5	GCA_014804905.1	85.51	2.56	d__Bacteria;p__Desulfobacterota_I;c__Desulfovibrionia;o__Desulfovibrionales;f__Desulfovibrionaceae;g__Desulfovibrio;s__Desulfovibrio sp014804905	46.9	A266
GCA_014859105.1|JACUUX010000027.1_28	GCA_014859105.1	97.73	7.12	d__Bacteria;p__Nitrospirota;c__Thermodesulfovibrionia;o__Thermodesulfovibrionales;f__SM23-35;g__Kmv42;s__Kmv42 sp014859105	56.7	A267
GCA_014859345.1|JACUUL010000040.1_1	GCA_014859345.1	93.53	1.58	d__Bacteria;p__Actinobacteriota;c__Thermoleophilia;o__BMS3ABIN01;f__BMS3ABIN01;g__Kmv30;s__Kmv30 sp014859345	52.4	A268
GCA_014859345.1|JACUUL010000018.1_4	GCA_014859345.1	93.53	1.58	d__Bacteria;p__Actinobacteriota;c__Thermoleophilia;o__BMS3ABIN01;f__BMS3ABIN01;g__Kmv30;s__Kmv30 sp014859345	56.6	A269
GCA_014859895.1|JACZKS010000036.1_22	GCA_014859895.1	97.11	3.32	d__Bacteria;p__Proteobacteria;c__Alphaproteobacteria;o__Rhodospirillales;f__JAHDSF01;g__JACZKS01;s__JACZKS01 sp014859895	49.1	A270
GCA_015228875.1|JADGCS010000031.1_12	GCA_015228875.1	93.7	0.05	d__Bacteria;p__UBA10199;c__UBA10199;o__UBA10199;f__JADGCS01;g__JADGCS01;s__JADGCS01 sp015228875	39.3	A271
GCA_015229005.1|JADGCL010000055.1_7	GCA_015229005.1	58.62	0	d__Bacteria;p__Proteobacteria;c__Magnetococcia;o__Magnetococcales;f__JADGCL01;g__JADGCL01;s__JADGCL01 sp015229005	39.4	A272
GCA_015229095.1|JADGCE010000041.1_16	GCA_015229095.1	75.18	1.68	d__Bacteria;p__Proteobacteria;c__Magnetococcia;o__Magnetococcales;f__Magnetaquicoccaceae;g__HCHbin5;s__HCHbin5 sp015229095	43	A273
GCA_015229165.1|JADGCD010000095.1_1	GCA_015229165.1	73.74	0.85	d__Bacteria;p__Nitrospinota;c__UBA7883;o__UBA7883;f__JADGCD01;g__JADGCD01;s__JADGCD01 sp015229165	36.9	A274
GCA_015231175.1|JADGBZ010000019.1_2	GCA_015231175.1	95.38	0.84	d__Bacteria;p__Proteobacteria;c__Magnetococcia;o__Magnetococcales;f__DC0425bin3;g__HA3dbin3;s__HA3dbin3 sp015231175	41.6	A275
GCA_015231265.1|JADGBX010000022.1_7	GCA_015231265.1	78.85	1.59	d__Bacteria;p__Proteobacteria;c__Magnetococcia;o__Magnetococcales;f__JADGBX01;g__JADGBX01;s__JADGBX01 sp015231265	43.6	A276
GCA_015231435.1|JADGBN010000024.1_17	GCA_015231435.1	92.43	0.44	d__Bacteria;p__Proteobacteria;c__Gammaproteobacteria;o__Thiohalomonadales;f__Thiohalomonadaceae;g__JADFYS01;s__JADFYS01 sp015231435	40.1	A277
GCA_015231775.1|JADGAY010000017.1_19	GCA_015231775.1	92.24	1.68	d__Bacteria;p__Proteobacteria;c__Magnetococcia;o__Magnetococcales;f__Magnetaquicoccaceae;g__JAANAU01;s__JAANAU01 sp015231775	40.9	A278
GCA_015231775.1|JADGAY010000055.1_10	GCA_015231775.1	92.24	1.68	d__Bacteria;p__Proteobacteria;c__Magnetococcia;o__Magnetococcales;f__Magnetaquicoccaceae;g__JAANAU01;s__JAANAU01 sp015231775	41.2	A279
GCA_015231795.1|JADGAX010000003.1_113	GCA_015231795.1	98.51	0.5	d__Bacteria;p__Proteobacteria;c__Alphaproteobacteria;o__Rhodospirillales;f__WMHbin7;g__WMHbin7;s__WMHbin7 sp015231795	41.6	A280
GCA_015231825.1|JADGAV010000013.1_69	GCA_015231825.1	92.94	0.42	d__Bacteria;p__SAR324;c__SAR324;o__SAR324;f__GCA-2753255;g__JADGAV01;s__JADGAV01 sp015231825	38.1	A281
GCA_015231965.1|JADGAP010000016.1_25	GCA_015231965.1	95.66	0	d__Bacteria;p__Proteobacteria;c__Magnetococcia;o__Magnetococcales;f__JADGAP01;g__JADGAP01;s__JADGAP01 sp015231965	64	A282
GCA_015231995.1|JADGAO010000136.1_2	GCA_015231995.1	88.82	1.2	d__Bacteria;p__Nitrospinota;c__UBA7883;o__UBA7883;f__JACRLM01;g__JADGAO01;s__JADGAO01 sp015231995	50.3	A283
GCA_015232365.1|JADFZU010000043.1_18	GCA_015232365.1	90.55	1.68	d__Bacteria;p__Proteobacteria;c__Magnetococcia;o__Magnetococcales;f__UBA8363;g__GCA-2753565;s__GCA-2753565 sp015232365	37.8	A284
GCA_015232395.1|JADFZT010000010.1_17	GCA_015232395.1	99.16	3.64	d__Bacteria;p__Proteobacteria;c__Magnetococcia;o__Magnetococcales;f__JADFZT01;g__JADFZT01;s__JADFZT01 sp015232395	38.8	A285
GCA_015232395.1|JADFZT010000003.1_30	GCA_015232395.1	99.16	3.64	d__Bacteria;p__Proteobacteria;c__Magnetococcia;o__Magnetococcales;f__JADFZT01;g__JADFZT01;s__JADFZT01 sp015232395	40.5	A286
GCA_015233055.1|JADFYN010000003.1_20	GCA_015233055.1	81.25	0.65	d__Bacteria;p__Desulfobacterota;c__JADFXK01;o__JADFXK01;f__JADFXK01;g__JADFXK01;s__JADFXK01 sp015233055	50.6	A287
GCA_015233245.1|JADFYB010000177.1_2	GCA_015233245.1	95.17	1.97	d__Bacteria;p__Nitrospirota;c__Thermodesulfovibrionia;o__Thermodesulfovibrionales;f__Magnetobacteriaceae;g__JADFXG01;s__JADFXG01 sp015233245	69.8	A288
GCA_015233785.1|JADFWT010000049.1_2	GCA_015233785.1	61.19	2.1	d__Bacteria;p__Proteobacteria;c__Magnetococcia;o__Magnetococcales;f__JADFWT01;g__JADFWT01;s__JADFWT01 sp015233785	35.4	A289
GCA_015484595.1|WFMM01000152.1_31	GCA_015484595.1	98.18	2.78	d__Bacteria;p__Nitrospirota;c__Thermodesulfovibrionia;o__Thermodesulfovibrionales;f__JdFR-85;g__JAADIE01;s__JAADIE01 sp015484595	74.3	A290
GCA_015487895.1|WFOW01000155.1_2	GCA_015487895.1	81.35	3.34	d__Bacteria;p__Proteobacteria;c__Gammaproteobacteria;o__S144-34;f__S144-34;g__S144-34;s__S144-34 sp015487895	46.1	A291
GCA_015492645.1|WGER01000031.1_84	GCA_015492645.1	99.09	0.91	d__Bacteria;p__Nitrospirota;c__Thermodesulfovibrionia;o__Thermodesulfovibrionales;f__JdFR-85;g__JdFR-85;s__JdFR-85 sp015492645	71.7	A292
GCA_015493585.1|WGCW01000132.1_19	GCA_015493585.1	96.15	0.85	d__Bacteria;p__Acidobacteriota;c__Thermoanaerobaculia;o__Thermoanaerobaculales;f__FEB-10;g__JAADFN01;s__JAADFN01 sp015493585	74.5	A293
GCA_015493995.1|WGCD01000122.1_3	GCA_015493995.1	95.9	2.6	d__Bacteria;p__Campylobacterota;c__Desulfurellia;o__Desulfurellales;f__Hippeaceae;g__S144-51;s__S144-51 sp015493995	71.3	A294
GCA_015494155.1|WGBU01000187.1_24	GCA_015494155.1	96.11	1.54	d__Bacteria;p__Desulfobacterota;c__Dissulfuribacteria;o__Dissulfuribacterales;f__Dissulfuribacteraceae;g__Dissulfuribacter;s__Dissulfuribacter sp015494155	73.1	A295
GCA_016189905.1|JACPRP010000083.1_2	GCA_016189905.1	82.84	1.19	d__Bacteria;p__Chloroflexota;c__FW602-bin22;o__FW602-bin22;f__JACPRP01;g__JACPRP01;s__JACPRP01 sp016189905	74.3	A296
GCA_016190585.1|JACPQH010000039.1_9	GCA_016190585.1	79.8	0.99	d__Bacteria;p__Chloroflexota;c__Dehalococcoidia;o__Dehalococcoidales;f__RBG-16-60-22;g__JACPQH01;s__JACPQH01 sp016190585	70.6	A297
GCA_016190665.1|JACPQD010000021.1_164	GCA_016190665.1	92.74	0	d__Bacteria;p__Chloroflexota;c__Dehalococcoidia;o__JACPQD01;f__JACPQD01;g__JACPQD01;s__JACPQD01 sp016190665	56.2	A298
GCA_016191015.1|JACPPM010000147.1_5	GCA_016191015.1	93.16	1.71	d__Bacteria;p__Acidobacteriota;c__CAIWXX01;o__CAIWXX01;f__CAIWXX01;g__JACPPM01;s__JACPPM01 sp016191015	59.9	A299
GCA_016193065.1|JACPSX010000025.1_8	GCA_016193065.1	82.05	2.61	d__Bacteria;p__JACPSX01;c__JACPSX01;o__JACPSX01;f__JACPSX01;g__JACPSX01;s__JACPSX01 sp016193065	56.6	A300
GCA_016195465.1|JACPZO010000158.1_6	GCA_016195465.1	92.05	1.36	d__Bacteria;p__Nitrospirota;c__RBG-16-64-22;o__RBG-16-64-22;f__RBG-16-64-22;g__RBG-16-64-22;s__RBG-16-64-22 sp016195465	45.5	A301
GCA_016195465.1|JACPZO010000173.1_2	GCA_016195465.1	92.05	1.36	d__Bacteria;p__Nitrospirota;c__RBG-16-64-22;o__RBG-16-64-22;f__RBG-16-64-22;g__RBG-16-64-22;s__RBG-16-64-22 sp016195465	43.3	A302
GCA_016202425.1|JACQOS010000087.1_17	GCA_016202425.1	91.25	2.31	d__Bacteria;p__Chloroflexota;c__Dehalococcoidia;o__UBA6952;f__JACQOS01;g__JACQOS01;s__JACQOS01 sp016202425	70.3	A303
GCA_016207925.1|JACQZB010000158.1_8	GCA_016207925.1	87.93	2.56	d__Bacteria;p__Nitrospinota;c__UBA7883;o__UBA7883;f__UBA7883;g__JACQZB01;s__JACQZB01 sp016207925	39.1	A304
GCA_016208965.1|JACQXB010000024.1_27	GCA_016208965.1	88.58	0.91	d__Bacteria;p__Nitrospirota;c__Thermodesulfovibrionia;o__UBA6902;f__DSMQ01;g__JACQXB01;s__JACQXB01 sp016208965	73.8	A305
GCA_016208975.1|JACQXA010000004.1_410	GCA_016208975.1	99.15	3.59	d__Bacteria;p__Nitrospinota;c__UBA7883;o__UBA7883;f__JACRLM01;g__JACQXA01;s__JACQXA01 sp016208975	55.5	A306
GCA_016209145.1|JACQWT010000471.1_5	GCA_016209145.1	85.19	3.06	d__Bacteria;p__Myxococcota;c__Polyangia;o__Polyangiales;f__Polyangiaceae;g__JACQWT01;s__JACQWT01 sp016209145	65.7	A307
GCA_016209425.1|JACQWA010000384.1_33	GCA_016209425.1	82.57	1.4	d__Bacteria;p__Methylomirabilota;c__Methylomirabilia;o__Rokubacteriales;f__CSP1-6;g__JACQWA01;s__JACQWA01 sp016209425	63.3	A308
GCA_016210565.1|JACQUA010000019.1_50	GCA_016210565.1	89.27	0.99	d__Bacteria;p__Chloroflexota;c__Dehalococcoidia;o__JACQUA01;f__JACQUA01;g__JACQUA01;s__JACQUA01 sp016210565	73.5	A309
GCA_016210845.1|JACQTK010000216.1_2	GCA_016210845.1	82.41	3.42	d__Bacteria;p__Acidobacteriota;c__Vicinamibacteria;o__Vicinamibacterales;f__UBA2999;g__Gp6-AA40;s__Gp6-AA40 sp016210845	43.9	A310
GCA_016212105.1|JACRHJ010000060.1_86	GCA_016212105.1	97.27	0.91	d__Bacteria;p__Nitrospirota;c__UBA9217;o__JACRHJ01;f__JACRHJ01;g__JACRHJ01;s__JACRHJ01 sp016212105	56.5	A311
GCA_016212195.1|JACRGW010000048.1_16	GCA_016212195.1	79.62	3.64	d__Bacteria;p__Nitrospirota;c__Thermodesulfovibrionia;o__JACRGW01;f__JACRGW01;g__JACRGW01;s__JACRGW01 sp016212195	73	A312
GCA_016212275.1|JACRGR010000017.1_8	GCA_016212275.1	83.48	1.76	d__Bacteria;p__Nitrospinota;c__UBA7883;o__JACRGQ01;f__JACRGQ01;g__JACRGR01;s__JACRGR01 sp016212275	62.3	A313
GCA_016212345.1|JACRGM010000145.1_14	GCA_016212345.1	73.58	1.71	d__Bacteria;p__Nitrospinota;c__UBA9942;o__SZUA-224;f__SZUA-224;g__SZUA-224;s__SZUA-224 sp016212345	60.6	A314
GCA_016217735.1|JACRGQ010000016.1_36	GCA_016217735.1	94.59	0.85	d__Bacteria;p__Nitrospinota;c__UBA7883;o__JACRGQ01;f__JACRGQ01;g__JACRGQ01;s__JACRGQ01 sp016217735	65.5	A315
GCA_016218785.1|JACRCY010000154.1_7	GCA_016218785.1	75.28	3.06	d__Bacteria;p__Myxococcota;c__Polyangia;o__JACRCY01;f__JACRCY01;g__JACRCY01;s__JACRCY01 sp016218785	66.2	A316
GCA_016218925.1|JACRCR010000166.1_6	GCA_016218925.1	82.35	2.52	d__Bacteria;p__Desulfobacterota_B;c__Binatia;o__UBA1149;f__UBA1149;g__CAITLU01;s__CAITLU01 sp016218925	42.7	A317
GCA_016219065.1|JACRCK010000290.1_2	GCA_016219065.1	88.71	3.55	d__Bacteria;p__Desulfobacterota;c__RBG-13-43-22;o__RBG-13-43-22;f__RBG-13-43-22;g__JACRCK01;s__JACRCK01 sp016219065	47.7	A318
GCA_016219425.1|JACRNB010000011.1_152	GCA_016219425.1	98.58	0.5	d__Bacteria;p__Proteobacteria;c__Gammaproteobacteria;o__Burkholderiales;f__Thiobacillaceae;g__PFJX01;s__PFJX01 sp016219425	38.7	A319
GCA_016222905.1|JACRPZ010000045.1_7	GCA_016222905.1	97.22	2.27	d__Bacteria;p__Nitrospirota;c__Thermodesulfovibrionia;o__UBA6902;f__UBA6902;g__JACRPZ01;s__JACRPZ01 sp016222905	64.9	A320
GCA_016278515.1|JADQBR010000036.1_138	GCA_016278515.1	98.92	3.57	d__Bacteria;p__Firmicutes_B;c__Moorellia;o__JADQBR01;f__JADQBR01;g__JADQBR01;s__JADQBR01 sp016278515	66.2	A321
GCA_016703945.1|JADJBC010000060.1_257	GCA_016703945.1	98.86	3.9	d__Bacteria;p__Proteobacteria;c__Gammaproteobacteria;o__Burkholderiales;f__Burkholderiaceae;g__Rhodoferax;s__Rhodoferax sp016703945	34.5	A322
GCA_016711875.1|JADJSD010000022.1_95	GCA_016711875.1	97.26	1.83	d__Bacteria;p__Proteobacteria;c__Gammaproteobacteria;o__Burkholderiales;f__Usitatibacteraceae;g__FEB-7;s__FEB-7 sp016711875	43.2	A323
GCA_016744395.1|JADGEK010000007.1_9	GCA_016744395.1	93.7	1.22	d__Bacteria;p__Proteobacteria;c__Gammaproteobacteria;o__GCF-002020875;f__GRL18;g__GRL18;s__GRL18 sp016744395	37.7	A324
GCA_016784735.1|JADHUC010000098.1_24	GCA_016784735.1	79.34	3.53	d__Bacteria;p__Planctomycetota;c__Planctomycetia;o__Pirellulales;f__Pirellulaceae;g__JADHUC01;s__JADHUC01 sp016784735	42	A325
GCA_016844745.1|JAERMQ010000055.1_12	GCA_016844745.1	97.43	1.64	d__Bacteria;p__Bacteroidota;c__Kapabacteria;o__Kapabacteriales;f__UBA2268;g__JAERMQ01;s__JAERMQ01 sp016844745	56.9	A326
GCA_016865935.1|VGOB01000008.1_13	GCA_016865935.1	90.52	3.24	d__Bacteria;p__Chloroflexota;c__Anaerolineae;o__UBA4142;f__UBA4142;g__VGOB01;s__VGOB01 sp016865935	56.7	A327
GCA_016867855.1|VGIO01000001.1_16	GCA_016867855.1	97.19	2.2	d__Bacteria;p__AABM5-125-24;c__AABM5-125-24;o__AABM5-125-24;f__AABM5-125-24;g__VGIO01;s__VGIO01 sp016867855	51.3	A328
GCA_016869515.1|VGDZ01000001.1_100	GCA_016869515.1	93.99	0.25	d__Bacteria;p__Proteobacteria;c__Alphaproteobacteria;o__VGDZ01;f__VGDZ01;g__VGDZ01;s__VGDZ01 sp016869515	44	A329
GCA_016872535.1|VGZQ01000001.1_63	GCA_016872535.1	98.63	1.51	d__Bacteria;p__Proteobacteria;c__Alphaproteobacteria;o__Rhodospirillales;f__2-12-FULL-67-15;g__2-12-FULL-67-15;s__2-12-FULL-67-15 sp016872535	40.4	A330
GCA_016873595.1|VGWZ01000029.1_2	GCA_016873595.1	92.73	0.91	d__Bacteria;p__Nitrospirota;c__Thermodesulfovibrionia;o__Thermodesulfovibrionales;f__SM23-35;g__VGWZ01;s__VGWZ01 sp016873595	72	A331
GCA_016927755.1|JAFGLZ010000111.1_115	GCA_016927755.1	98.86	0.1	d__Bacteria;p__Planctomycetota;c__Phycisphaerae;o__UBA1845;f__DSOQ01;g__JAFGLZ01;s__JAFGLZ01 sp016927755	72.8	A332
GCA_016929495.1|JAFGIS010000297.1_13	GCA_016929495.1	90.22	3.71	d__Bacteria;p__Myxococcota;c__Polyangia;o__Polyangiales;f__Polyangiaceae;g__JAFGIS01;s__JAFGIS01 sp016929495	67.1	A333
GCA_016929495.1|JAFGIS010000361.1_6	GCA_016929495.1	90.22	3.71	d__Bacteria;p__Myxococcota;c__Polyangia;o__Polyangiales;f__Polyangiaceae;g__JAFGIS01;s__JAFGIS01 sp016929495	47.8	A334
GCA_016929805.1|JAFGIB010000015.1_13	GCA_016929805.1	90.7	1.94	d__Bacteria;p__Myxococcota;c__Polyangia;o__Polyangiales;f__JAFGIB01;g__JAFGIB01;s__JAFGIB01 sp016929805	65.1	A335
GCA_016933955.1|JAFGTT010000007.1_12	GCA_016933955.1	96.64	2.2	d__Bacteria;p__Zixibacteria;c__MSB-5A5;o__GN15;f__PGXB01;g__JAFGTT01;s__JAFGTT01 sp016933955	61.6	A336
GCA_016934335.1|JAFGTC010000107.1_19	GCA_016934335.1	94.48	1.12	d__Bacteria;p__OLB16;c__OLB16;o__SURF-12;f__SURF-12;g__JAFGTC01;s__JAFGTC01 sp016934335	54.8	A337
GCA_016935875.1|JAFGQD010000056.1_2	GCA_016935875.1	73.89	1.29	d__Bacteria;p__Desulfobacterota;c__Syntrophia;o__Syntrophales;f__UBA2210;g__UBA2210;s__UBA2210 sp016935875	57.5	A338
GCA_017161705.1|JADFCW010000118.1_9	GCA_017161705.1	98.35	1.1	d__Bacteria;p__Sumerlaeota;c__Sumerlaeia;o__JADFCW01;f__JADFCW01;g__JADFCW01;s__JADFCW01 sp017161705	42.5	A339
GCA_017656185.1|JACDOK010000002.1_136	GCA_017656185.1	99.91	1.49	d__Bacteria;p__Firmicutes_B;c__Desulfotomaculia;o__Ammonifexales;f__JACDOK01;g__JACDOK01;s__JACDOK01 sp017656185	77.2	A340
GCA_017860135.1|JAFNAG010000022.1_26	GCA_017860135.1	86.27	6.32	d__Bacteria;p__Acidobacteriota;c__UBA6911;o__UBA6911;f__UBA6911;g__JAFNAG01;s__JAFNAG01 sp017860135	52	A341
GCA_017861095.1|JAGFXI010000152.1_4	GCA_017861095.1	81.97	1.47	d__Bacteria;p__Desulfobacterota;c__Syntrophobacteria;o__BM002;f__BM002;g__JAGFXI01;s__JAGFXI01 sp017861095	71.3	A342
GCA_017889545.1|JAGFZV010000008.1_20	GCA_017889545.1	99.17	1.87	d__Bacteria;p__Firmicutes_C;c__Negativicutes;o__CTSoil-072;f__CTSoil-072;g__CTSoil-072;s__CTSoil-072 sp017889545	53	A343
GCA_017940105.1|JAGAZG010000011.1_4	GCA_017940105.1	62.89	1.58	d__Bacteria;p__Desulfobacterota_I;c__Desulfovibrionia;o__Desulfovibrionales;f__Desulfovibrionaceae;g__Mailhella;s__Mailhella sp017940105	43.2	A344
GCA_017998475.1|JAGODA010000146.1_4	GCA_017998475.1	73.64	1.82	d__Bacteria;p__Spirochaetota;c__UBA4802;o__UBA4802;f__UBA5368;g__MVZN01;s__MVZN01 sp017998475	63	A345
GCA_018224385.1|JAGTVB010000230.1_3	GCA_018224385.1	91.11	3.4	d__Bacteria;p__Proteobacteria;c__Gammaproteobacteria;o__HK1;f__JABDQX01;g__JAGTVB01;s__JAGTVB01 sp018224385	41.4	A346
GCA_018263585.1|JAANWZ010000105.1_3	GCA_018263585.1	96.7	0	d__Bacteria;p__AABM5-125-24;c__BMS3BBIN04;o__BMS3BBIN04;f__BMS3BBIN04;g__JAANWZ01;s__JAANWZ01 sp018263585	45.2	A347
GCA_018333865.1|JAGXSE010000056.1_128	GCA_018333865.1	96.47	1.28	d__Bacteria;p__Firmicutes_B;c__Moorellia;o__PH28-bin88;f__PH28-bin88;g__JAGXSE01;s__JAGXSE01 sp018333865	76.2	A348
GCA_018336195.1|JAGXQV010000101.1_5	GCA_018336195.1	94.52	7.3	d__Bacteria;p__Proteobacteria;c__Gammaproteobacteria;o__Burkholderiales;f__Sulfuricellaceae;g__JAGXQV01;s__JAGXQV01 sp018336195	39.7	A349
GCA_018432935.1|JAHDSF010000004.1_54	GCA_018432935.1	98.76	1.74	d__Bacteria;p__Proteobacteria;c__Alphaproteobacteria;o__Rhodospirillales;f__JAHDSF01;g__JAHDSF01;s__JAHDSF01 sp018432935	42.1	A350
GCA_018434355.1|JAHDPL010000003.1_4	GCA_018434355.1	98.84	1.9	d__Bacteria;p__Firmicutes_C;c__Negativicutes;o__UBA1444;f__UBA1444;g__UBA1444;s__UBA1444 sp018434355	60	A351
GCA_018434945.1|JAHDOI010000089.1_26	GCA_018434945.1	99.68	1.11	d__Bacteria;p__Firmicutes_C;c__Negativicutes;o__Sporomusales;f__UBA7701;g__SL1-B47;s__SL1-B47 sp018434945	51.5	A352
GCA_018645005.1|JABGPJ010000066.1_82	GCA_018645005.1	73.62	0	d__Bacteria;p__SAR324;c__SAR324;o__XYD2-FULL-50-16;f__XYD2-FULL-50-16;g__JAHJRI01;s__JAHJRI01 sp018645005	52.2	A353
GCA_018650465.1|JABIFY010000151.1_9	GCA_018650465.1	98.7	0.43	d__Bacteria;p__Proteobacteria;c__Alphaproteobacteria;o__UBA2966;f__UBA2966;g__JABILA01;s__JABILA01 sp018650465	41	A354
GCA_018658305.1|JABHVM010000007.1_35	GCA_018658305.1	95.12	1.37	d__Bacteria;p__Proteobacteria;c__Gammaproteobacteria;o__GCF-002020875;f__GCF-002020875;g__Thiopontia;s__Thiopontia sp018658305	37.1	A355
GCA_018672285.1|JABHGC010000162.1_16	GCA_018672285.1	97.23	2.13	d__Bacteria;p__Proteobacteria;c__Gammaproteobacteria;o__JABHGC01;f__JABHGC01;g__JABHGC01;s__JABHGC01 sp018672285	36.7	A356
GCA_018693105.1|JABHLN010000009.1_15	GCA_018693105.1	93.51	2.65	d__Bacteria;p__Desulfobacterota;c__Desulfobacteria;o__Desulfobacterales;f__SURF-7;g__JABHLN01;s__JABHLN01 sp018693105	39.2	A357
GCA_018812395.1|JAHJDS010000471.1_6	GCA_018812395.1	87.04	1.94	d__Bacteria;p__Desulfobacterota;c__Desulfarculia;o__Desulfarculales;f__JAHJDS01;g__JAHJDS01;s__JAHJDS01 sp018812395	49.1	A358
GCA_018822065.1|JAHJKV010000112.1_2	GCA_018822065.1	73.77	1.97	d__Bacteria;p__Desulfobacterota_I;c__Desulfovibrionia;o__Desulfovibrionales;f__Desulfovibrionaceae;g__JAHJKV01;s__JAHJKV01 sp018822065	34.5	A359
GCA_018829445.1|JAHJTV010000061.1_13	GCA_018829445.1	91.4	1.71	d__Bacteria;p__SAR324;c__SAR324;o__XYD2-FULL-50-16;f__XYD2-FULL-50-16;g__JAHJTV01;s__JAHJTV01 sp018829445	55.4	A360
GCA_018896025.1|JAHIND010000026.1_99	GCA_018896025.1	96.13	0.65	d__Bacteria;p__Desulfobacterota;c__Desulfarculia;o__Desulfarculales;f__Desulfarculaceae;g__SURF-10;s__SURF-10 sp018896025	53.4	A361
GCA_018897415.1|JAHIKR010000391.1_3	GCA_018897415.1	74.13	2.36	d__Bacteria;p__Desulfobacterota;c__Desulfobacteria;o__Desulfobacterales;f__ETH-SRB1;g__B13-G4;s__B13-G4 sp018897415	35.8	A362
GCA_019084485.1|JAHRFU010000009.1_34	GCA_019084485.1	100	3.18	d__Bacteria;p__Firmicutes_B;c__Desulfotomaculia;o__Ammonifexales;f__Desulforudaceae;g__SURF-60;s__SURF-60 sp019084485	49.4	A363
GCA_019113915.1|DXGM01000035.1_143	GCA_019113915.1	99.19	3.02	d__Bacteria;p__Actinobacteriota;c__Coriobacteriia;o__Coriobacteriales;f__Eggerthellaceae;g__Gordonibacter;s__Gordonibacter avicola	71.9	A364
GCA_900552365.1|URZP01000002.1_44	GCA_900552365.1	84.43	2.21	d__Bacteria;p__Actinobacteriota;c__Coriobacteriia;o__Coriobacteriales;f__Eggerthellaceae;g__UMGS1502;s__UMGS1502 sp900552365	42	A365
GCA_900552455.1|URZX01000031.1_14	GCA_900552455.1	80.79	1.53	d__Bacteria;p__Firmicutes_B;c__Peptococcia;o__Peptococcales;f__Peptococcaceae;g__UMGS1590;s__UMGS1590 sp900552455	60.9	A366
GCA_903822005.1|CAIJNL010000030.1_25	GCA_903822005.1	98.18	1.82	d__Bacteria;p__Nitrospirota;c__Thermodesulfovibrionia;o__Thermodesulfovibrionales;f__Dissulfurispiraceae;g__Fen-1308;s__Fen-1308 sp903822005	46.8	A367
GCA_903822335.1|CAIJOT010000099.1_10	GCA_903822335.1	91.92	2.2	d__Bacteria;p__Desulfobacterota_G;c__Syntrophorhabdia;o__Syntrophorhabdales;f__Syntrophorhabdaceae;g__CAIJOT01;s__CAIJOT01 sp903822335	70.9	A368
GCA_903828675.1|CAIKND010000209.1_55	GCA_903828675.1	97.84	2.16	d__Bacteria;p__Acidobacteriota;c__Acidobacteriae;o__Acidobacteriales;f__Acidobacteriaceae;g__Terracidiphilus;s__Terracidiphilus sp903828675	47.8	A369
GCA_903844685.1|CAIMUM010000163.1_6	GCA_903844685.1	82	1.1	d__Bacteria;p__Chloroflexota;c__Dehalococcoidia;o__GIF9;f__UBA5629;g__CAIMUM01;s__CAIMUM01 sp903844685	71.2	A370
GCA_903862955.1|CAIPAH010000014.1_41	GCA_903862955.1	94.66	2.05	d__Bacteria;p__Verrucomicrobiota;c__Verrucomicrobiae;o__Opitutales;f__Opitutaceae;g__Opi-474;s__Opi-474 sp903862955	40.8	A371
GCA_903907955.1|CAIVPZ010000132.1_28	GCA_903907955.1	100	0.25	d__Bacteria;p__Proteobacteria;c__Alphaproteobacteria;o__Acetobacterales;f__Acetobacteraceae;g__BOG-930;s__BOG-930 sp903907955	41.2	A372
GCA_903941095.1|CAJANN010000113.1_4	GCA_903941095.1	96.79	1.24	d__Bacteria;p__Proteobacteria;c__Alphaproteobacteria;o__Rhodospirillales;f__Magnetospirillaceae;g__Magnetospirillum;s__Magnetospirillum sp903941095	37.2	A373
GCA_903951825.1|CAJBDJ010000061.1_17	GCA_903951825.1	99.05	0.63	d__Bacteria;p__Proteobacteria;c__Gammaproteobacteria;o__Burkholderiales;f__Rhodocyclaceae;g__Azonexus;s__Azonexus sp903951825	42.2	A374
GCF_000012865.1|NC_007503.1_2225	GCF_000012865.1	100	0	d__Bacteria;p__Firmicutes_B;c__Z-2901;o__Carboxydothermales;f__Carboxydothermaceae;g__Carboxydothermus;s__Carboxydothermus hydrogenoformans	72.7	A375
GCF_000014785.1|NC_008340.1_1674	GCF_000014785.1	100	0.59	d__Bacteria;p__Proteobacteria;c__Gammaproteobacteria;o__Nitrococcales;f__Halorhodospiraceae;g__Alkalilimnicola;s__Alkalilimnicola ehrlichii	37.6	A376
GCF_000015585.1|NC_008789.1_1975	GCF_000015585.1	98.91	1.41	d__Bacteria;p__Proteobacteria;c__Gammaproteobacteria;o__Nitrococcales;f__Halorhodospiraceae;g__Halorhodospira;s__Halorhodospira halophila	40.5	A377
GCF_000016165.1|NC_009253.1_3383	GCF_000016165.1	100	1.27	d__Bacteria;p__Firmicutes_B;c__Desulfotomaculia;o__Desulfotomaculales;f__Desulfotomaculaceae;g__Desulfotomaculum;s__Desulfotomaculum reducens	71.7	A378
GCF_000020545.1|NC_010831.1_1887	GCF_000020545.1	99.45	0	d__Bacteria;p__Bacteroidota;c__Chlorobia;o__Chlorobiales;f__Chlorobiaceae;g__Chlorobium_A;s__Chlorobium_A phaeobacteroides_A	43.5	A379
GCF_000169155.1|NZ_AAWL01000006.1_50	GCF_000169155.1	96.52	0.63	d__Bacteria;p__Firmicutes_C;c__Negativicutes;o__Sporomusales;f__Thermosinaceae;g__Thermosinus;s__Thermosinus carboxydivorans	68.7	A380
GCF_000219125.1|NZ_AFGF01000016.1_67	GCF_000219125.1	99.37	3.16	d__Bacteria;p__Firmicutes_C;c__Negativicutes;o__Sporomusales_A;f__Acetonemaceae;g__Acetonema;s__Acetonema longum	57.1	A381
GCF_000243155.2|NC_018017.1_244	GCF_000243155.2	98.72	3.98	d__Bacteria;p__Firmicutes_B;c__Desulfitobacteriia;o__Desulfitobacteriales;f__Desulfitobacteriaceae;g__Desulfitobacterium;s__Desulfitobacterium dehalogenans	48.9	A382
GCF_000376385.1|NZ_AQWN01000008.1_104	GCF_000376385.1	99.37	0	d__Bacteria;p__Firmicutes_B;c__Desulfotomaculia;o__Desulfotomaculales;f__Desulfurisporaceae;g__Desulfurispora;s__Desulfurispora thermophila	68.1	A383
GCF_000376425.1|NZ_AQWL01000005.1_381	GCF_000376425.1	100	0.07	d__Bacteria;p__Proteobacteria;c__Gammaproteobacteria;o__Burkholderiales;f__Thiobacillaceae;g__Thiobacillus;s__Thiobacillus denitrificans	39.4	A384
GCF_000420165.1|NZ_ATUK01000012.1_172	GCF_000420165.1	99.99	0.13	d__Bacteria;p__Proteobacteria;c__Gammaproteobacteria;o__Ectothiorhodospirales;f__Thioalkalivibrionaceae;g__Thioalkalivibrio;s__Thioalkalivibrio sp000420165	40	A385
GCF_000422205.1|NZ_ATHV01000063.1_30	GCF_000422205.1	99.41	0	d__Bacteria;p__Desulfobacterota_I;c__Desulfovibrionia;o__Desulfovibrionales;f__Desulfovibrionaceae;g__Desulfohalovibrio;s__Desulfohalovibrio sp000422205	43.5	A386
GCF_000429985.1|NZ_AUCX01000005.1_10	GCF_000429985.1	100	0	d__Bacteria;p__Desulfobacterota_I;c__Desulfovibrionia;o__Desulfovibrionales;f__Desulfovibrionaceae;g__Maridesulfovibrio;s__Maridesulfovibrio bastinii	56.3	A387
GCF_000468495.1|NC_022444.1_652	GCF_000468495.1	100	0	d__Bacteria;p__Desulfobacterota_I;c__Desulfovibrionia;o__Desulfovibrionales;f__Desulfovibrionaceae;g__Megalodesulfovibrio;s__Megalodesulfovibrio gigas	44.1	A388
GCF_000519265.1|NZ_KI912608.1_1582	GCF_000519265.1	99.38	0	d__Bacteria;p__Desulfobacterota_I;c__Desulfovibrionia;o__Desulfovibrionales;f__Desulfonatronaceae;g__Desulfonatronum;s__Desulfonatronum lacustre	38.1	A389
GCF_000620765.1|NZ_JIAK01000008.1_57	GCF_000620765.1	99.11	0	d__Bacteria;p__Desulfobacterota_I;c__Desulfovibrionia;o__Desulfovibrionales;f__Desulfohalobiaceae;g__Desulfovermiculus;s__Desulfovermiculus halophilus	43.8	A390
GCF_001184205.1|NZ_LBMP01000003.1_155	GCF_001184205.1	98.06	4.54	d__Bacteria;p__Desulfobacterota;c__Desulfarculia;o__Desulfarculales;f__Desulfarculaceae;g__Desulfocarbo;s__Desulfocarbo indianensis	53.6	A391
GCF_001577525.1|NZ_CP013015.1_2181	GCF_001577525.1	96.75	4.27	d__Bacteria;p__Desulfobacterota;c__Desulfofervidia;o__Desulfofervidales;f__Desulfofervidaceae;g__Desulfofervidus;s__Desulfofervidus auxilii	67.7	A392
GCF_001594015.1|NZ_LTBC01000004.1_161	GCF_001594015.1	98.81	0.68	d__Bacteria;p__Firmicutes_B;c__Moorellia;o__Moorellales;f__Moorellaceae;g__Moorella;s__Moorella mulderi	71.4	A393
GCF_001594015.1|NZ_LTBC01000004.1_167	GCF_001594015.1	98.81	0.68	d__Bacteria;p__Firmicutes_B;c__Moorellia;o__Moorellales;f__Moorellaceae;g__Moorella;s__Moorella mulderi	70.2	A394
GCF_002119425.1|NZ_MDSU01000018.1_699	GCF_002119425.1	99.18	5.05	d__Bacteria;p__Campylobacterota;c__Desulfurellia;o__Desulfurellales;f__Desulfurellaceae;g__Desulfurella;s__Desulfurella amilsii	64.7	A395
GCF_002149925.1|NZ_MSLT01000012.1_384	GCF_002149925.1	96.91	1.58	d__Bacteria;p__Proteobacteria;c__Gammaproteobacteria;o__Beggiatoales;f__Beggiatoaceae;g__Thioflexothrix;s__Thioflexothrix psekupsii	39.1	A396
GCF_002207765.1|NZ_BDGJ01000032.1_39	GCF_002207765.1	97.4	1.7	d__Bacteria;p__Firmicutes_B;c__Moorellia;o__Calderihabitantales;f__Calderihabitantaceae;g__Calderihabitans;s__Calderihabitans maritimus	75.4	A397
GCF_002224645.1|NZ_CP022121.1_3616	GCF_002224645.1	95.62	2.55	d__Bacteria;p__Firmicutes_B;c__Dehalobacteriia;o__Dehalobacteriales;f__Dehalobacteriaceae;g__Dehalobacterium;s__Dehalobacterium formicoaceticum	77.3	A398
GCF_002995755.1|NZ_PVXM01000019.1_49	GCF_002995755.1	100	0	d__Bacteria;p__Firmicutes_B;c__Moorellia;o__Moorellales;f__Moorellaceae;g__Moorella;s__Moorella humiferrea	68.2	A399
GCF_002995755.1|NZ_PVXM01000019.1_55	GCF_002995755.1	100	0	d__Bacteria;p__Firmicutes_B;c__Moorellia;o__Moorellales;f__Moorellaceae;g__Moorella;s__Moorella humiferrea	66.9	A400
GCF_003116935.1|NZ_BFFN01000001.1_17	GCF_003116935.1	99.23	1.7	d__Bacteria;p__Firmicutes_B;c__Moorellia;o__Moorellales;f__Moorellaceae;g__Moorella;s__Moorella sp003116935	70.8	A401
GCF_003116935.1|NZ_BFFN01000001.1_31	GCF_003116935.1	99.23	1.7	d__Bacteria;p__Firmicutes_B;c__Moorellia;o__Moorellales;f__Moorellaceae;g__Moorella;s__Moorella sp003116935	56.3	A402
GCF_003815015.1|NZ_RKRE01000003.1_40	GCF_003815015.1	98.15	0	d__Bacteria;p__Firmicutes_B;c__Desulfotomaculia;o__Ammonifexales;f__Ammonificaceae;g__Thermodesulfitimonas;s__Thermodesulfitimonas autotrophica	61.8	A403
GCF_004766045.1|NZ_SPQQ01000006.1_251	GCF_004766045.1	99	3.99	d__Bacteria;p__Firmicutes_B;c__Desulfitobacteriia;o__Desulfitobacteriales;f__Desulfitobacteriaceae;g__Desulfosporosinus;s__Desulfosporosinus fructosivorans	35.8	A404
GCF_016583625.1|NZ_NRRN01000035.1_7	GCF_016583625.1	95.91	1.34	d__Bacteria;p__Proteobacteria;c__Gammaproteobacteria;o__Nitrococcales;f__Halorhodospiraceae;g__Halorhodospira;s__Halorhodospira abdelmalekii	43	A405
GCF_019049855.1|NZ_JAHLSY010000001.1_89	GCF_019049855.1	95.48	0.82	d__Bacteria;p__Proteobacteria;c__Gammaproteobacteria;o__Burkholderiales;f__Rhodocyclaceae;g__Hydrogenophilus;s__Hydrogenophilus sp019049855	53.7	A406
GCF_900100455.1|NZ_FNCV01000002.1_35	GCF_900100455.1	99.5	0.5	d__Bacteria;p__Proteobacteria;c__Alphaproteobacteria;o__Rhodospirillales;f__Rhodospirillaceae;g__Roseospirillum;s__Roseospirillum parvum	43	A407
GCF_900101105.1|NZ_FNGA01000005.1_54	GCF_900101105.1	100	0	d__Bacteria;p__Desulfobacterota_I;c__Desulfovibrionia;o__Desulfovibrionales;f__Desulfovibrionaceae;g__Maridesulfovibrio;s__Maridesulfovibrio ferrireducens	39.5	A408
GCF_900176005.1|NZ_LT838272.1_2502	GCF_900176005.1	100	2.41	d__Bacteria;p__Firmicutes_B;c__Moorellia;o__Moorellales;f__Moorellaceae;g__Thermanaeromonas;s__Thermanaeromonas toyohensis	56.8	A409
GCF_900176005.1|NZ_LT838272.1_2508	GCF_900176005.1	100	2.41	d__Bacteria;p__Firmicutes_B;c__Moorellia;o__Moorellales;f__Moorellaceae;g__Thermanaeromonas;s__Thermanaeromonas toyohensis	75.6	A410
GCF_900290245.1|NZ_OKRB01000143.1_14	GCF_900290245.1	97.05	0.86	d__Bacteria;p__Acidobacteriota;c__Acidobacteriae;o__Acidobacteriales;f__Acidobacteriaceae;g__Terracidiphilus;s__Terracidiphilus gaucii	54.7	A411
GCF_900290255.1|NZ_OMOD01000007.1_26	GCF_900290255.1	97.08	10.45	d__Bacteria;p__Acidobacteriota;c__Acidobacteriae;o__Acidobacteriales;f__SbA1;g__Sulfotelmatobacter;s__Sulfotelmatobacter kueseliae	67.4	A412
GCA_002339345.1|DDKM01000069.1_91	GCA_002339345.1	78.75	1.02	d__Bacteria;p__Firmicutes_B;c__Moorellia;o__PH28-bin88;f__PH28-bin88;g__UBA2598;s__UBA2598 sp002339345	44.3	A413
GCA_002383405.1|DFYS01000096.1_2	GCA_002383405.1	75.09	1.57	d__Bacteria;p__Firmicutes_B;c__Moorellia;o__Moorellales;f__Moorellaceae;g__Moorella;s__Moorella sp002383405	58.9	A414
GCA_018333865.1|JAGXSE010000056.1_134	GCA_018333865.1	96.47	1.28	d__Bacteria;p__Firmicutes_B;c__Moorellia;o__PH28-bin88;f__PH28-bin88;g__JAGXSE01;s__JAGXSE01 sp018333865	35.4	A415

## Sheet: Table S2
Table S2. The annotations of DSR-related proteins in genomes (MAGs).
genome (MAG)_ID	DsrN	AprA	AprB	AprM	DsrA	DsrB	DsrC	DsrD	DsrE	DsrF	DsrH	DsrJ	DsrK	DsrL	DsrM	DsrO	DsrP	DsrT	HdrA	HdrB	HdrC	QmoA	QmoB	QmoC	Sat
BP4.bin11 (GCA_021834665.1)	0	0	0	0	1	1	0	1	0	0	0	0	0	1	0	0	1	0	1	0	0	1	0	0	0
BP4.bin65 (GCA_021783475.1)	1	1	1	0	1	1	1	1	0	0	0	0	1	0	1	0	0	0	1	0	0	1	2	1	1
BP4.bin66 (GCA_021783515.1)	1	1	1	0	1	1	1	1	0	0	0	1	1	0	1	1	1	1	0	0	0	1	1	1	1
BP4.bin67 (GCA_021783455.1)	2	0	0	0	1	1	2	1	0	0	0	1	1	0	1	1	1	1	0	0	0	0	1	1	1
BP6.bin97 (GCA_021780475.1)	2	0	0	0	1	1	1	0	0	1	1	1	1	0	1	1	1	0	1	3	2	0	0	0	0
BP9.bin80 (GCA_021777915.1)	2	1	1	0	3	2	2	0	1	1	1	1	1	2	1	1	1	0	0	1	1	1	1	0	1
DBS1-1.bin134 (GCA_021790425.1)	1	1	1	0	1	1	1	0	0	0	0	0	1	0	1	0	0	0	1	1	0	0	1	0	2
DBS1-1.bin91 (GCA_021785435.1)	1	1	1	0	1	1	1	0	0	0	0	0	1	0	1	0	0	0	4	2	2	1	2	3	1
DBS1-3.bin10 (GCA_021785215.1)	0	0	0	0	1	1	1	0	0	0	0	0	1	0	1	0	0	0	3	1	1	0	3	3	0
DBS1-3.bin125 (GCA_021790695.1)	2	1	0	0	1	1	1	1	0	0	0	0	0	0	1	0	0	1	0	0	0	1	1	1	1
DBS1-3.bin140 (GCA_021785035.1)	1	1	1	1	1	1	1	0	1	1	1	1	1	1	1	1	1	0	1	2	2	0	0	0	1
DBS1-3.bin26 (GCA_021836605.1)	1	0	0	0	1	1	0	1	0	0	0	1	0	0	0	1	1	0	0	0	0	1	1	0	0
DBS2-1.bin100 (GCA_021784575.1)	2	1	1	0	1	1	1	1	1	1	1	0	1	1	1	0	0	0	0	1	0	1	1	1	1
DBS2-1.bin103 (GCA_021832845.1)	0	0	0	0	1	1	1	0	0	0	0	0	1	0	1	0	0	0	0	0	0	0	0	0	0
DBS2-1.bin123 (GCA_021790075.1)	1	0	0	0	1	2	1	1	1	1	1	0	0	1	1	0	0	0	1	2	1	0	1	1	0
DBS2-1.bin137 (GCA_021789835.1)	3	1	1	0	2	2	1	1	1	1	1	0	1	2	1	0	0	0	1	2	1	1	1	1	1
DBS2-1.bin158 (GCA_021789595.1)	2	1	1	0	1	1	1	1	0	0	0	1	1	0	1	1	1	1	0	0	0	1	1	1	1
DBS2-1.bin159 (GCA_021789555.1)	2	1	1	0	1	1	1	1	0	0	0	1	1	0	1	1	1	1	1	1	1	1	1	1	1
DBS2-1.bin173 (GCA_021789095.1)	2	0	0	0	1	1	1	1	0	0	0	1	2	1	1	1	1	1	1	0	0	0	1	3	0
DBS2-1.bin30 (GCA_021788685.1)	2	0	0	0	1	1	1	1	0	0	0	1	1	0	1	1	1	1	3	0	1	1	2	2	0
DBS2-1.bin44 (GCA_021788565.1)	2	0	0	0	4	3	1	2	0	0	0	2	2	0	2	2	1	2	7	2	2	0	1	1	0
DBS2-1.bin62 (GCA_021787935.1)	1	1	1	0	1	1	1	1	0	0	0	1	1	0	2	1	1	1	5	2	3	1	1	1	1
DBS2-1.bin69 (GCA_021787855.1)	2	0	0	0	1	1	0	1	0	0	0	0	0	1	0	1	1	0	2	1	1	0	1	1	0
DBS2-4.bin27 (GCA_021786535.1)	4	1	1	0	2	1	1	1	0	0	0	0	0	0	1	0	0	0	2	2	4	0	0	0	1
DBS2-4.bin88 (GCA_021786215.1)	2	1	1	0	2	2	1	1	0	0	0	0	0	0	0	1	1	0	0	1	1	1	3	2	1
DS3.bin83 (GCA_021795055.1)	0	1	1	0	1	1	1	0	0	0	0	0	1	0	1	0	0	0	0	0	0	0	0	0	1
DS4.bin84 (GCA_021794335.1)	3	0	0	0	2	2	1	0	0	0	0	0	1	0	1	0	0	0	1	5	3	0	0	0	0
FK1.bin53 (GCA_021792255.1)	1	1	1	0	1	1	1	0	0	0	0	0	1	0	1	0	0	0	1	0	0	0	0	0	1
FK1.bin72 (GCA_021792185.1)	2	1	1	0	1	1	1	1	0	0	0	1	1	0	1	1	3	1	0	0	0	1	1	1	1
FK2.bin27 (GCA_021791965.1)	0	1	1	0	1	1	1	0	0	0	0	0	1	0	1	0	0	0	0	0	0	1	1	1	2
FK3.bin172 (GCA_021791195.1)	2	1	1	0	2	2	1	1	1	1	1	0	1	2	1	0	0	0	1	2	1	1	1	1	1
FK4.bin111 (GCA_021801025.1)	1	0	0	0	1	1	1	0	1	1	1	1	1	1	1	1	1	0	1	2	2	0	0	0	0
FK5.bin1 (GCA_021799935.1)	2	3	2	0	2	2	2	3	2	1	0	0	2	2	2	0	0	0	3	5	3	3	3	3	2
FK_Sedi_A_Bin.124 (GCA_023381395.1)	1	0	0	0	1	1	1	0	0	0	0	0	1	0	1	0	0	0	0	0	0	0	0	0	0
FK_Sedi_A_Bin.138 (GCA_023381755.1)	2	1	1	0	1	1	1	1	1	1	0	0	1	1	1	0	0	0	1	4	2	0	0	0	1
FK_Sedi_A_Bin.149 (GCA_023381255.1)	2	2	2	0	1	1	1	0	0	0	0	0	1	0	1	0	0	0	0	0	0	0	0	0	2
FK_Sedi_A_Bin.249 (GCA_023380675.1)	3	0	0	0	1	1	1	0	0	0	0	0	1	0	1	0	0	0	7	1	4	0	0	0	1
FK_Sedi_A_Bin.38 (GCA_023381695.1)	3	1	1	0	1	1	1	0	0	0	0	1	1	0	1	1	1	1	2	1	1	0	0	0	1
FK_Sedi_A_Bin.50 (GCA_023382155.1)	3	0	0	0	1	1	1	2	0	0	0	2	1	0	1	1	1	1	4	2	0	0	0	0	0
FK_Sedi_A_Bin.53 (GCA_023379645.1)	1	1	1	0	1	1	1	1	0	0	0	1	1	0	1	1	1	1	3	2	3	0	1	0	0
FK_Sedi_A_Bin.70 (GCA_023381775.1)	1	1	1	0	1	1	1	1	0	0	0	1	2	1	1	1	1	2	0	0	0	1	1	1	1
FK_Sedi_B_Bin.70 (GCA_023475165.1)	2	1	1	0	2	1	1	1	0	0	0	1	1	0	1	1	1	1	3	3	3	0	1	0	0
FK_Sedi_B_Bin.80 (GCA_023475565.1)	2	2	2	0	1	1	2	1	0	0	0	0	1	0	1	0	0	0	4	1	2	2	2	0	2
FK_Sedi_B_Bin.96 (GCA_023475225.1)	2	0	0	0	1	1	1	0	0	0	0	0	1	0	1	0	0	0	2	3	1	0	0	0	0
GCA_000247545.1	2	1	1	0	3	5	2	0	0	0	0	0	2	0	2	0	0	0	0	0	0	0	0	0	1
GCA_000802045.1	3	1	1	0	1	1	1	1	0	0	0	1	1	0	1	1	1	1	3	2	2	0	0	0	0
GCA_001029295.1	2	3	3	0	1	1	1	1	0	0	0	2	1	0	1	1	1	1	4	5	3	1	1	0	1
GCA_001304365.1	0	1	1	0	1	1	1	0	0	0	0	0	0	0	0	0	0	0	4	2	2	1	1	1	2
GCA_001316245.1	2	2	1	0	1	1	1	0	0	0	0	0	1	0	1	0	0	0	3	0	0	1	1	1	1
GCA_001443385.1	1	1	1	0	1	2	1	0	1	1	0	1	1	0	1	1	1	1	2	1	2	1	1	1	1
GCA_001507915.1	2	1	1	0	1	1	1	1	0	0	0	1	1	0	1	1	1	1	4	1	1	1	1	1	2
GCA_001515945.1	2	0	0	0	1	1	1	1	0	0	0	2	2	0	2	1	1	1	1	1	1	0	0	0	0
GCA_001516585.1	1	1	1	0	1	1	1	0	0	0	0	0	1	0	1	0	0	0	0	0	0	0	0	0	1
GCA_001730015.1	1	1	1	1	1	1	1	0	1	1	1	1	1	1	1	1	1	0	0	0	0	0	0	0	1
GCA_001750925.1	1	1	1	0	2	2	1	1	0	0	0	1	1	1	1	1	1	1	4	2	1	1	1	1	1
GCA_001751085.1	2	1	1	0	1	1	1	1	0	0	0	1	1	0	1	1	1	1	9	1	1	1	1	1	1
GCA_001767575.1	1	1	1	0	1	1	1	1	1	1	1	0	0	1	0	0	0	0	0	1	1	1	1	1	1
GCA_001771975.1	0	0	0	0	1	1	1	0	1	1	1	0	0	1	0	0	0	0	0	1	1	1	1	0	0
GCA_001771985.1	1	1	1	0	1	1	1	0	1	1	1	1	1	1	1	1	1	0	1	3	4	1	1	0	1
GCA_001783695.1	2	0	0	0	1	1	1	1	1	1	1	1	1	1	1	1	1	1	0	1	0	0	0	0	0
GCA_001788415.1	1	1	1	0	2	2	1	0	1	1	1	1	1	0	1	1	1	1	1	1	1	1	1	1	1
GCA_001797815.1	1	1	1	0	1	1	1	1	0	0	0	1	1	0	1	1	1	1	2	1	1	1	1	1	0
GCA_001798605.1	1	1	1	0	1	1	0	1	0	0	0	1	2	1	2	0	1	0	0	0	0	1	1	1	1
GCA_001799225.1	2	1	1	0	1	1	1	1	0	0	0	1	1	0	1	1	1	1	1	0	1	1	1	1	2
GCA_001799475.1	1	1	1	0	1	1	2	1	0	0	0	1	1	0	1	1	1	0	3	1	1	1	1	1	1
GCA_001801995.1	1	1	1	0	2	2	1	0	1	1	1	1	1	2	1	1	1	0	1	2	2	1	1	0	1
GCA_001803795.1	2	1	1	0	2	1	2	0	0	0	1	0	1	1	1	0	0	0	1	2	1	1	1	0	1
GCA_001803815.1	0	1	0	0	1	1	0	0	0	0	0	1	1	1	1	1	1	1	1	1	0	1	1	0	0
GCA_001805005.1	1	0	0	0	1	1	1	0	1	1	1	1	1	0	1	1	1	0	0	1	0	0	0	0	0
GCA_001871085.1	2	1	1	0	1	1	2	1	0	0	0	1	1	0	1	1	1	1	1	1	1	1	1	1	1
GCA_001871795.1	2	1	1	0	1	1	1	1	1	1	1	1	1	1	1	1	1	1	1	0	0	1	1	1	1
GCA_001873285.1	3	1	1	0	2	2	1	1	1	1	1	1	1	2	1	1	2	1	0	0	0	1	1	1	2
GCA_001873945.1	2	1	1	0	1	1	1	1	0	0	0	0	1	1	1	1	1	0	3	2	2	1	1	1	1
GCA_002010045.1	1	1	1	0	2	2	2	2	0	0	0	1	1	0	1	1	1	0	5	1	1	1	2	1	1
GCA_002010915.1	2	1	1	0	1	1	1	1	0	0	0	1	1	0	1	1	1	1	8	5	4	2	1	3	1
GCA_002011125.1	1	1	1	0	2	2	1	0	0	0	0	0	1	0	1	1	0	0	3	2	2	0	0	0	1
GCA_002011235.1	1	1	1	0	1	1	1	1	0	0	0	1	1	0	1	1	1	0	1	0	0	1	1	1	1
GCA_002049795.1	2	1	1	0	1	1	1	1	0	0	0	1	1	0	1	1	1	1	6	1	2	1	1	2	1
GCA_002067585.1	1	0	0	0	1	1	1	1	0	0	0	1	1	0	1	1	1	1	6	2	2	0	0	0	0
GCA_002067975.1	1	0	0	0	1	1	1	1	0	0	0	1	1	0	1	1	1	1	6	2	3	0	0	0	0
GCA_002069125.1	1	0	0	0	1	1	1	1	0	0	0	1	1	0	1	1	1	1	0	0	0	0	0	0	0
GCA_002281555.1	1	1	1	0	1	1	2	0	1	1	1	1	1	1	1	1	1	0	1	2	2	1	1	0	2
GCA_002293605.1	2	1	1	0	1	1	1	1	0	0	0	1	1	0	1	1	1	1	2	1	1	1	1	1	1
GCA_002294005.1	1	2	2	0	1	1	1	1	0	0	0	0	1	0	1	0	0	0	2	3	3	1	1	0	2
GCA_002299865.1	1	1	1	0	1	1	1	1	0	0	0	1	1	0	1	1	1	1	1	1	1	1	1	1	0
GCA_002339325.1	1	1	1	0	1	1	1	1	0	0	0	1	1	0	1	1	1	1	3	1	1	1	1	1	1
GCA_002339345.1	2	1	1	0	2	2	1	1	0	0	0	1	1	0	1	1	1	1	4	3	2	0	0	0	1
GCA_002347405.1	2	1	1	0	1	1	2	0	1	1	1	1	1	2	1	1	1	0	0	1	1	1	1	0	2
GCA_002367355.1	2	1	1	0	1	1	1	1	0	0	0	1	1	0	0	1	1	1	3	0	0	1	1	1	1
GCA_002375895.1	1	1	1	0	1	1	1	1	0	0	0	1	1	0	1	1	1	1	2	2	2	0	0	0	1
GCA_002383405.1	1	0	0	0	2	2	1	0	0	0	0	1	1	0	1	1	1	1	2	1	2	0	0	0	0
GCA_002401565.1	2	0	0	0	1	1	0	0	0	0	0	0	0	0	0	0	0	0	0	0	0	0	0	0	0
GCA_002402635.1	2	0	0	0	1	1	0	1	0	0	0	1	2	0	2	1	1	1	0	0	0	0	0	0	1
GCA_002404215.1	2	1	1	0	1	1	2	1	0	0	0	1	1	0	1	1	1	1	0	0	0	1	1	0	3
GCA_002436065.1	2	0	0	0	1	1	1	1	0	0	0	1	1	0	1	1	1	1	4	3	3	0	1	1	0
GCA_002441555.1	2	1	1	0	1	1	1	1	0	0	0	1	1	0	1	1	1	1	1	0	1	1	1	1	1
GCA_002450905.1	2	1	1	0	1	1	1	0	1	1	1	0	1	1	1	1	1	0	0	1	0	1	1	1	1
GCA_002482565.1	3	3	1	0	1	1	1	1	0	0	0	2	1	0	2	2	2	2	2	1	0	2	1	1	1
GCA_002500605.1	2	1	1	0	1	1	1	0	1	1	1	1	1	1	1	1	1	0	0	1	0	1	1	1	1
GCA_002503985.1	1	0	0	0	1	1	1	0	0	0	0	0	1	0	1	0	0	0	2	1	0	0	1	0	1
GCA_002506515.1	1	0	1	0	1	1	1	0	0	0	0	0	1	0	1	0	0	0	0	0	0	0	0	0	1
GCA_002508315.1	1	1	1	0	1	1	1	0	0	0	0	0	1	0	1	0	0	0	0	0	0	0	0	0	1
GCA_002632355.1	1	2	2	1	1	1	1	0	1	1	1	1	1	1	1	1	1	0	0	1	1	1	1	0	2
GCA_002634385.1	2	1	1	0	2	2	1	1	0	0	0	1	1	0	1	1	2	1	2	1	1	1	1	1	1
GCA_002686255.1	2	1	1	0	1	1	1	0	0	0	0	2	2	1	1	2	2	0	0	1	1	1	1	0	1
GCA_002699185.1	1	1	1	1	1	1	1	0	1	1	1	1	1	1	1	1	1	0	0	0	0	0	0	0	1
GCA_002705125.1	1	0	0	0	1	1	1	0	1	1	1	0	0	1	1	0	0	1	0	0	0	0	0	0	0
GCA_002729195.1	1	1	1	0	1	1	1	0	1	1	1	0	1	0	1	1	1	0	2	2	0	1	1	0	2
GCA_002732995.1	2	0	0	0	1	1	1	0	1	1	1	1	1	1	1	1	1	0	0	0	0	0	0	0	1
GCA_002753185.1	2	1	1	0	1	1	1	0	1	1	1	1	1	1	1	1	1	0	0	2	1	1	1	0	1
GCA_002779825.1	0	1	1	0	1	1	0	0	0	0	0	1	1	0	1	1	1	0	1	1	1	1	1	1	1
GCA_002840565.1	1	0	0	0	1	1	1	1	0	0	0	1	1	0	1	1	1	0	1	1	1	0	0	0	0
GCA_002869585.1	1	1	1	0	2	1	1	0	1	1	1	1	1	1	1	1	1	0	0	1	1	1	1	0	1
GCA_002878055.1	2	0	0	0	1	2	0	2	0	0	0	1	1	0	1	1	1	1	2	1	1	0	0	0	0
GCA_002878135.1	0	0	0	0	1	1	1	0	0	0	0	0	1	0	1	0	0	0	3	0	1	0	0	0	0
GCA_002897735.1	1	1	1	0	1	1	1	0	1	1	1	1	1	1	1	1	1	0	0	1	1	1	1	0	2
GCA_002897955.1	2	0	0	0	1	1	1	0	0	0	0	0	1	0	1	0	1	0	0	3	2	0	0	0	0
GCA_003105185.1	1	1	1	0	1	1	1	1	0	0	0	1	1	1	1	1	1	1	1	0	0	1	2	2	1
GCA_003136095.1	1	1	1	0	1	1	0	1	0	0	0	1	1	0	2	2	1	0	2	1	2	1	0	1	0
GCA_003142355.1	1	0	0	0	1	1	1	1	0	0	0	0	0	0	0	0	0	0	4	2	2	0	0	0	0
GCA_003142835.1	1	0	0	0	1	1	1	1	0	0	0	1	1	0	1	1	1	0	1	0	1	0	0	0	0
GCA_003153055.1	2	0	0	0	1	1	1	0	0	0	0	1	1	0	1	1	0	1	1	1	1	1	1	1	2
GCA_003153455.1	1	1	2	1	1	1	1	0	0	1	1	0	1	1	1	1	1	0	0	1	1	1	1	0	1
GCA_003157035.1	1	1	1	0	1	1	2	0	1	1	1	1	1	1	1	1	1	0	4	2	2	1	2	0	1
GCA_003158255.1	2	1	0	0	1	1	2	0	1	1	1	1	1	1	1	1	1	0	2	1	2	1	2	0	1
GCA_003170655.1	2	1	1	0	1	1	1	1	0	0	0	1	1	0	1	1	1	1	3	2	2	1	1	1	1
GCA_003228915.1	2	1	1	1	1	1	1	0	1	1	1	1	1	1	1	1	1	0	0	0	0	0	0	0	1
GCA_003235715.1	2	1	1	0	1	1	1	1	0	0	0	1	1	0	1	1	1	1	0	0	0	2	1	2	2
GCA_003250455.1	1	0	0	0	1	1	1	0	0	0	0	0	1	0	1	0	0	0	4	1	1	0	0	0	1
GCA_003343815.1	2	0	0	0	1	1	1	1	0	0	0	1	1	0	1	1	1	1	1	1	1	0	0	0	0
GCA_003349915.1	2	1	1	0	2	2	1	0	1	1	1	1	1	1	1	1	1	0	1	3	2	1	1	0	1
GCA_003354135.1	2	1	1	0	1	1	1	0	1	1	1	1	1	1	1	1	1	0	1	2	1	1	1	0	1
GCA_003489145.1	3	1	1	1	1	1	1	0	1	1	1	0	1	1	1	1	1	0	0	0	0	0	0	0	1
GCA_003509545.1	1	0	0	0	2	2	1	0	0	0	0	1	1	0	1	1	1	1	3	2	2	0	0	0	0
GCA_003566995.1	2	1	1	0	1	1	1	1	0	0	0	1	1	0	1	1	1	1	6	2	2	1	1	0	1
GCA_003598065.1	1	1	1	0	2	2	2	1	1	1	1	2	2	2	2	2	2	1	2	2	2	1	1	0	1
GCA_003598175.1	1	1	1	0	1	1	1	1	0	0	0	1	1	1	1	1	2	1	1	1	1	1	1	1	1
GCA_003599275.1	2	1	1	0	1	1	1	1	0	0	0	1	1	0	1	1	1	1	0	0	0	1	1	1	1
GCA_003599535.1	1	1	1	0	1	1	1	1	0	0	0	1	1	1	1	1	1	1	2	1	1	1	1	1	1
GCA_003599855.1	3	1	1	0	3	3	1	1	1	1	1	0	2	2	2	0	1	0	1	1	1	1	1	1	1
GCA_003641645.1	2	1	1	0	1	1	1	1	0	0	0	1	1	0	1	1	1	1	0	0	0	1	1	1	1
GCA_003646745.1	1	0	0	0	1	1	0	1	0	0	0	0	0	0	0	0	0	0	8	2	2	0	0	0	1
GCA_003661125.1	2	0	0	0	1	1	0	0	0	0	0	0	0	0	0	0	0	0	8	4	3	0	0	0	0
GCA_003662985.1	1	1	1	0	1	1	1	1	0	0	0	1	1	0	1	1	0	0	3	1	1	2	1	2	1
GCA_003662995.1	1	1	1	0	1	1	1	1	0	0	0	1	1	0	1	1	1	1	6	0	1	2	2	2	1
GCA_003694775.1	1	0	0	0	1	1	1	0	0	0	0	0	0	0	0	0	0	0	1	1	1	0	0	0	0
GCA_003972985.1	1	1	1	0	1	1	1	0	1	1	1	1	1	1	1	1	1	0	0	1	1	1	1	0	1
GCA_003978865.1	2	1	1	0	1	1	0	1	0	0	0	1	1	0	1	2	0	0	4	2	1	0	0	2	1
GCA_004297825.1	1	0	0	0	1	1	1	0	0	0	0	1	1	0	1	1	1	0	0	0	0	0	0	0	0
GCA_004298065.1	2	1	1	1	3	2	0	0	1	1	1	1	1	1	1	1	1	0	0	0	0	0	0	0	1
GCA_005223185.1	1	1	1	0	1	1	1	1	0	0	0	1	1	2	2	2	2	1	0	1	1	2	2	2	1
GCA_005239945.1	1	1	1	0	1	1	1	1	0	0	0	1	1	1	1	1	1	1	5	2	2	1	1	1	1
GCA_005862285.1	1	0	0	0	1	1	1	0	1	1	1	1	1	1	1	1	1	1	1	2	0	0	0	0	0
GCA_007120155.1	1	0	0	1	3	2	1	0	1	2	1	0	1	2	1	0	1	0	0	0	0	0	0	0	1
GCA_007280345.1	1	1	1	0	1	1	1	1	0	0	0	1	1	0	1	1	1	1	7	1	1	1	1	1	1
GCA_008015155.1	1	0	0	0	1	1	1	0	1	1	1	1	1	1	1	1	1	0	0	0	0	0	0	0	1
GCA_008933705.1	1	2	2	1	1	1	1	0	1	1	1	1	1	1	1	1	1	0	1	3	3	1	1	0	1
GCA_009693905.1	1	1	1	1	1	1	1	0	1	1	1	1	1	1	1	1	1	0	0	0	0	0	0	0	1
GCA_009711615.1	2	1	1	0	1	1	1	1	0	0	0	0	1	0	1	0	0	0	5	3	3	1	1	0	1
GCA_009773045.1	2	1	1	0	1	1	1	0	1	1	1	1	1	2	1	1	1	0	0	1	1	1	1	0	1
GCA_009773665.1	1	1	1	0	1	1	1	1	0	0	0	2	2	0	2	2	2	2	2	2	2	1	1	1	1
GCA_009780825.1	2	1	1	0	1	1	1	1	0	0	0	1	1	0	1	1	1	1	4	1	1	1	1	1	1
GCA_009781965.1	2	1	1	0	1	1	1	1	0	0	0	0	1	0	1	0	0	0	6	2	3	0	1	0	1
GCA_009783245.1	1	0	0	0	1	1	1	0	0	0	0	1	1	0	1	1	1	0	0	0	0	0	0	0	0
GCA_009839585.1	1	1	1	1	1	1	0	0	1	0	0	1	0	1	0	1	1	0	0	0	0	0	0	0	1
GCA_011048195.1	0	1	1	0	1	1	1	1	0	0	0	1	1	0	1	1	0	0	4	1	1	1	0	1	1
GCA_011051825.1	1	0	0	0	2	2	1	1	0	0	0	1	1	0	1	0	0	1	4	0	0	1	1	1	3
GCA_011056555.1	1	1	1	0	1	1	1	1	0	0	0	1	1	1	1	1	1	1	1	1	1	1	2	1	1
GCA_011327825.1	1	2	2	0	1	1	1	1	0	0	0	1	1	0	1	1	1	1	8	4	6	2	2	1	1
GCA_011329105.1	1	1	1	0	1	1	1	1	0	0	0	1	1	1	1	1	1	1	0	0	0	1	1	1	1
GCA_011333555.1	2	1	1	0	1	1	1	1	0	0	0	1	1	0	1	1	1	1	11	3	4	1	1	1	1
GCA_011334325.1	1	0	0	0	1	1	1	0	0	0	0	0	1	0	1	0	0	0	9	1	1	0	0	0	1
GCA_011334855.1	1	0	0	0	1	1	1	1	0	0	0	1	1	0	1	1	1	1	9	0	2	0	0	0	0
GCA_011337925.1	1	0	0	0	1	1	1	0	0	0	0	0	1	0	1	0	0	0	5	1	2	0	1	1	0
GCA_011338105.1	0	0	0	0	1	1	0	1	0	0	0	0	0	0	0	0	0	0	1	1	1	0	0	0	1
GCA_011357905.1	2	1	1	0	1	1	1	1	0	0	0	1	1	0	1	1	0	0	2	2	1	1	1	1	1
GCA_011358905.1	2	1	1	0	1	1	1	1	0	0	0	1	1	0	1	1	1	1	4	2	3	1	1	1	1
GCA_011370045.1	1	1	1	0	1	1	1	1	0	0	0	1	1	0	1	1	1	1	4	4	4	1	1	1	1
GCA_011374735.1	3	1	0	1	1	1	1	0	1	1	1	1	1	1	1	1	1	0	0	0	0	0	0	0	1
GCA_011388795.1	1	1	1	0	1	1	1	1	0	0	0	1	1	1	1	1	1	1	0	0	0	1	1	1	1
GCA_011389165.1	1	1	1	0	1	1	1	1	0	0	0	1	1	1	0	1	1	0	0	0	0	1	1	1	1
GCA_011772205.1	1	1	1	0	1	1	1	1	0	0	0	1	1	2	2	1	1	1	5	2	2	1	1	1	1
GCA_012026685.1	1	1	1	0	2	2	1	1	0	0	0	1	1	0	1	1	3	1	1	1	1	1	1	1	1
GCA_012515055.1	1	0	0	0	1	1	1	1	0	0	0	1	1	0	1	1	1	1	2	1	1	0	0	0	0
GCA_012728855.1	1	0	0	0	1	1	1	0	0	0	0	0	1	0	1	0	0	0	4	2	3	0	1	1	1
GCA_012744275.1	2	1	1	0	1	1	1	1	0	0	0	1	1	0	1	1	1	1	1	1	1	1	1	1	1
GCA_012962595.1	1	0	0	0	2	2	1	3	0	0	0	0	1	0	1	0	0	2	9	0	2	1	1	0	0
GCA_012974295.1	1	1	1	0	1	1	1	1	0	0	0	1	1	0	2	1	1	1	4	1	2	1	1	1	1
GCA_012974315.1	1	0	0	0	1	1	1	1	0	0	0	1	1	0	1	2	2	1	2	0	1	0	0	0	0
GCA_013151235.1	2	1	1	0	2	2	1	1	1	2	1	1	1	2	1	0	1	1	1	0	0	1	0	1	2
GCA_013151875.1	1	1	1	0	1	1	1	1	0	0	0	1	1	1	1	1	2	1	0	0	0	1	1	1	1
GCA_013151955.1	1	0	0	0	1	1	1	0	1	1	1	0	1	0	1	0	0	0	0	0	0	0	0	0	1
GCA_013152545.1	3	0	0	0	1	1	1	0	1	1	1	1	1	1	1	1	1	0	0	0	0	0	0	0	0
GCA_013152685.1	1	0	0	0	1	1	1	0	0	0	0	0	1	0	1	0	1	0	1	3	2	0	0	0	0
GCA_013152845.1	2	1	1	0	1	1	1	0	0	0	0	0	0	0	1	0	0	0	2	4	3	1	1	1	0
GCA_013152925.1	1	1	0	0	1	1	1	1	0	0	0	1	1	0	1	1	1	1	0	0	0	1	1	1	2
GCA_013152945.1	1	1	1	0	1	1	1	1	0	0	0	1	1	0	1	1	1	1	2	0	1	1	2	2	1
GCA_013154175.1	2	1	1	0	1	1	1	1	0	0	0	1	1	0	1	1	1	1	5	0	1	1	1	1	1
GCA_013202285.1	1	1	1	0	1	1	1	1	0	0	0	1	1	1	2	1	1	1	0	1	1	1	1	1	1
GCA_013203045.1	2	1	1	0	1	1	0	1	0	0	0	1	1	0	1	1	1	1	6	3	4	1	1	1	1
GCA_013334435.1	2	0	0	0	1	1	1	0	0	0	0	0	0	0	0	0	0	0	2	2	0	0	0	0	0
GCA_013619155.1	2	1	1	0	1	1	1	1	0	0	0	1	1	0	1	1	1	1	2	2	2	1	1	1	1
GCA_013824325.1	2	1	1	0	1	1	1	1	0	0	0	1	1	0	1	1	1	1	1	1	1	0	0	0	1
GCA_014360055.1	1	0	0	0	1	1	1	1	0	0	0	1	1	0	1	1	1	1	4	3	3	0	0	0	0
GCA_014360065.1	2	0	0	0	2	2	1	0	0	0	0	1	1	0	1	1	1	1	7	4	4	0	0	0	0
GCA_014382365.1	2	1	1	0	1	1	1	0	1	1	1	1	1	1	1	1	1	1	0	0	0	1	1	1	1
GCA_014382905.1	1	1	2	0	1	1	1	1	0	0	0	0	0	0	0	0	1	1	23	0	1	1	2	0	1
GCA_014729955.1	1	0	0	0	1	1	1	1	0	0	0	1	1	1	0	1	2	0	0	1	1	1	0	2	0
GCA_014730345.1	1	1	1	0	1	1	1	1	0	0	0	1	1	1	1	1	1	1	0	1	1	1	1	1	1
GCA_014804905.1	2	1	0	0	2	2	2	2	0	0	0	0	0	0	1	0	1	1	0	0	0	1	1	1	1
GCA_014859105.1	1	1	1	0	1	1	1	1	0	0	0	1	1	0	1	1	1	1	1	0	0	1	1	1	1
GCA_014859345.1	2	1	1	0	2	2	1	1	1	1	1	0	2	2	2	0	1	0	1	1	1	1	1	1	1
GCA_014859895.1	1	1	1	1	1	1	1	0	1	1	1	1	1	2	1	1	1	0	1	0	0	0	1	0	1
GCA_015228875.1	2	1	1	0	1	1	1	1	0	0	0	1	1	1	1	1	1	1	0	0	0	1	1	1	1
GCA_015229005.1	0	1	1	0	1	1	1	0	1	1	1	1	1	1	1	1	1	0	0	2	1	1	1	0	1
GCA_015229095.1	1	0	0	0	1	1	1	0	1	1	1	1	1	1	1	1	1	0	0	1	0	0	0	0	0
GCA_015229165.1	2	0	0	0	1	1	1	0	1	1	1	1	1	1	1	1	1	0	0	1	0	0	0	0	1
GCA_015231175.1	2	1	1	0	1	1	1	0	1	1	1	1	1	1	1	1	1	0	0	2	1	1	1	0	1
GCA_015231265.1	2	1	2	1	1	1	1	0	1	1	1	1	0	1	1	1	1	0	0	1	0	0	0	0	2
GCA_015231435.1	2	1	1	0	1	1	1	0	1	1	1	1	1	1	1	1	1	0	0	1	1	1	1	0	1
GCA_015231775.1	1	1	1	0	2	2	0	0	1	1	1	1	1	2	1	1	1	0	0	1	0	1	1	0	1
GCA_015231795.1	2	1	1	0	1	1	1	0	1	1	1	1	1	1	1	1	1	0	1	2	2	1	1	0	2
GCA_015231825.1	2	0	0	0	1	1	1	0	1	1	1	1	1	1	1	1	1	1	0	0	0	0	0	0	0
GCA_015231965.1	2	0	0	0	1	1	1	1	1	1	1	1	1	1	1	1	1	0	0	2	1	1	1	0	1
GCA_015231995.1	2	1	1	0	1	1	1	0	0	0	0	1	1	1	1	1	1	0	0	1	0	1	1	1	1
GCA_015232365.1	2	0	0	0	1	1	0	0	1	1	1	1	0	1	0	1	1	0	0	1	0	0	0	0	1
GCA_015232395.1	1	0	1	0	2	2	1	0	1	1	1	1	1	2	1	1	1	0	0	2	1	1	1	0	1
GCA_015233055.1	2	1	1	0	1	1	1	1	0	0	0	1	1	0	1	0	0	1	6	2	2	0	0	0	1
GCA_015233245.1	2	1	1	0	1	1	1	1	0	0	0	1	2	0	2	1	1	1	1	0	0	1	1	1	1
GCA_015233785.1	2	2	1	0	1	1	1	0	1	1	1	1	1	1	1	1	2	0	0	2	1	1	0	0	1
GCA_015484595.1	2	1	1	0	1	1	1	1	0	0	0	1	1	0	1	1	1	1	0	0	0	1	1	1	1
GCA_015487895.1	1	1	1	0	1	1	0	0	0	0	0	1	1	1	0	1	1	0	0	1	1	1	1	0	1
GCA_015492645.1	2	1	1	0	1	1	1	1	0	0	0	1	1	0	1	1	1	1	0	0	0	1	1	1	2
GCA_015493585.1	1	1	1	0	1	1	1	1	0	0	0	1	1	1	1	1	1	1	0	0	0	1	1	1	2
GCA_015493995.1	1	0	0	0	1	1	1	1	0	0	0	0	1	1	1	0	0	0	0	0	0	0	0	0	0
GCA_015494155.1	3	1	1	0	1	1	1	1	0	0	0	1	1	0	1	1	1	1	5	0	0	1	2	1	2
GCA_015521505.1	1	0	0	0	1	1	0	0	0	0	0	0	0	0	0	0	0	0	1	0	0	0	0	0	0
GCA_015521775.1	0	1	1	0	1	1	0	0	0	0	0	0	1	0	1	0	0	0	0	0	0	0	0	0	1
GCA_015523335.1	1	0	0	0	1	1	0	1	0	0	0	0	0	0	0	0	0	0	5	2	1	1	1	1	0
GCA_016189905.1	2	0	0	0	1	1	0	0	0	0	0	0	1	1	1	0	0	0	4	2	1	0	0	0	0
GCA_016190585.1	1	0	0	0	1	1	1	1	0	0	0	1	1	0	1	1	1	1	2	2	2	0	0	0	0
GCA_016190665.1	2	0	0	0	1	1	0	1	0	0	0	0	0	0	0	0	0	0	2	2	2	0	0	0	0
GCA_016191015.1	0	0	0	0	1	1	1	1	0	0	0	1	1	1	1	1	1	0	1	1	1	0	0	0	1
GCA_016193065.1	1	0	0	0	1	1	1	1	0	0	0	1	1	1	1	1	1	1	0	0	0	0	0	0	0
GCA_016195465.1	2	1	1	0	2	2	2	0	0	0	0	0	1	2	1	0	0	0	1	2	1	1	1	0	1
GCA_016202425.1	1	0	0	0	1	1	1	1	0	0	0	1	1	1	1	1	1	1	0	1	0	0	0	0	0
GCA_016207925.1	2	1	1	0	1	1	1	0	1	1	1	0	1	1	1	1	2	0	0	0	0	1	2	1	1
GCA_016208965.1	2	1	1	0	1	1	1	1	0	0	0	1	1	0	1	1	1	1	0	0	0	1	1	1	1
GCA_016208975.1	2	1	1	0	1	1	1	0	1	1	1	0	1	1	1	1	2	0	0	1	0	1	1	1	1
GCA_016209145.1	1	1	1	0	1	1	1	1	0	0	0	1	1	1	2	1	1	1	6	1	1	1	1	1	1
GCA_016209425.1	2	1	1	0	1	1	1	0	1	1	1	1	1	0	1	1	0	1	1	0	0	0	0	0	0
GCA_016210565.1	1	0	0	0	1	1	1	1	0	0	0	0	1	0	1	0	0	0	2	2	2	0	0	0	0
GCA_016210845.1	0	0	0	0	1	1	0	0	0	0	0	0	0	0	0	0	0	0	0	0	0	0	0	0	0
GCA_016212105.1	2	2	1	0	1	1	1	1	1	1	1	0	1	1	1	0	0	0	0	1	0	1	1	1	1
GCA_016212195.1	1	0	0	0	2	2	1	1	0	0	0	1	1	0	1	1	0	1	0	1	0	0	0	0	0
GCA_016212275.1	2	0	0	0	1	1	1	0	1	1	1	0	1	1	1	1	1	0	0	1	0	0	0	0	0
GCA_016212345.1	2	0	0	0	1	1	1	1	0	0	0	0	1	1	1	0	0	0	0	1	0	0	0	1	1
GCA_016217735.1	2	1	1	0	1	1	1	0	1	1	1	1	1	1	1	1	1	0	0	1	0	1	1	1	1
GCA_016218785.1	1	1	1	0	1	1	1	1	0	0	0	1	2	1	2	1	1	1	0	1	1	1	1	1	1
GCA_016218925.1	0	0	0	0	1	1	2	0	0	0	0	0	1	1	1	0	0	0	0	0	0	0	0	0	0
GCA_016219065.1	1	0	0	0	1	1	0	0	0	0	0	0	0	0	0	0	0	0	15	5	5	1	1	0	1
GCA_016219425.1	2	1	1	0	2	1	2	0	1	1	1	1	1	1	1	1	1	0	0	1	1	1	1	0	2
GCA_016222905.1	1	1	1	0	1	1	1	1	0	0	0	1	1	0	1	1	1	1	0	0	0	1	1	1	1
GCA_016278515.1	3	1	1	0	1	1	1	1	0	0	0	1	1	0	1	1	1	1	3	2	2	0	0	0	0
GCA_016703945.1	1	0	0	0	1	1	1	0	1	1	1	1	1	1	1	1	1	0	0	0	0	0	0	0	0
GCA_016711875.1	1	0	0	0	1	1	1	0	1	1	1	1	1	1	1	1	1	0	0	0	0	0	0	0	0
GCA_016744395.1	1	1	1	1	2	1	1	0	1	1	1	1	1	1	1	1	1	0	0	1	1	1	1	0	2
GCA_016784735.1	1	1	1	0	1	1	1	1	0	0	0	1	1	1	1	1	1	1	2	2	2	1	1	1	1
GCA_016844745.1	1	1	1	0	1	1	2	1	0	0	0	0	1	1	1	0	0	0	1	0	1	1	1	1	2
GCA_016865935.1	1	0	0	0	1	1	1	0	0	0	0	0	1	0	1	0	0	0	3	1	1	0	0	0	1
GCA_016867855.1	1	1	1	0	1	1	1	1	0	0	0	1	1	1	1	1	1	1	2	1	1	1	1	1	1
GCA_016869515.1	1	1	1	0	1	1	1	0	1	1	1	1	1	1	1	1	1	0	0	1	1	1	1	0	1
GCA_016872535.1	1	2	2	1	1	1	1	0	1	1	1	1	1	2	1	1	1	0	0	2	0	0	0	0	1
GCA_016873595.1	1	1	1	0	1	1	1	1	0	0	0	1	1	0	1	1	1	1	0	0	0	1	1	1	1
GCA_016927755.1	1	1	1	0	1	1	1	1	0	0	0	0	1	0	1	0	0	0	0	0	0	1	1	1	1
GCA_016929495.1	1	1	1	0	2	2	2	2	0	0	0	2	2	1	2	2	2	1	3	2	2	1	1	1	1
GCA_016929805.1	1	1	1	0	1	1	1	1	0	0	0	1	1	1	1	1	1	1	3	1	1	1	1	1	1
GCA_016933955.1	1	1	1	0	1	1	1	1	0	0	0	1	1	1	1	1	1	1	2	2	2	1	2	1	1
GCA_016934335.1	1	1	1	0	1	1	1	1	0	0	0	1	1	1	1	1	1	1	1	1	1	1	1	1	1
GCA_016935875.1	1	0	0	0	1	1	1	1	0	0	0	1	1	0	1	1	1	1	0	0	0	0	0	0	0
GCA_017161705.1	1	1	1	0	1	1	1	1	0	0	0	1	1	1	1	1	1	1	3	2	4	1	1	1	1
GCA_017656185.1	1	1	1	0	1	1	1	1	0	0	0	0	1	0	1	0	0	0	4	3	4	1	1	0	1
GCA_017860135.1	2	1	1	0	1	1	1	1	0	0	0	1	1	0	1	1	1	1	2	2	1	1	1	1	1
GCA_017861095.1	1	0	0	0	1	1	1	1	0	0	0	0	0	0	0	0	0	0	7	1	0	0	0	2	1
GCA_017889545.1	0	0	0	0	1	1	1	0	0	0	0	0	1	0	1	0	0	0	0	0	0	0	0	0	0
GCA_017940105.1	1	1	1	0	1	1	1	0	0	0	0	1	1	0	1	1	1	1	1	1	1	0	0	0	0
GCA_017998475.1	1	0	0	0	1	1	1	1	0	0	0	1	1	0	1	1	1	1	0	0	0	0	0	0	0
GCA_018224385.1	2	1	1	0	2	3	1	0	1	1	1	1	1	1	1	1	1	0	0	1	1	1	1	0	2
GCA_018263585.1	1	1	1	0	1	1	1	1	0	0	0	1	1	1	1	1	1	1	0	0	0	1	1	1	2
GCA_018333865.1	3	1	1	0	2	2	1	1	0	0	0	1	1	0	1	1	1	1	3	2	2	0	0	0	0
GCA_018336195.1	1	2	2	1	2	1	2	0	1	1	1	1	1	1	1	1	1	0	0	1	1	1	1	0	2
GCA_018432935.1	2	0	0	0	1	1	1	0	1	1	1	1	1	0	1	1	1	0	1	0	1	0	1	0	0
GCA_018434355.1	1	0	0	0	1	1	1	0	0	0	0	0	1	0	1	1	1	1	0	0	0	0	0	0	0
GCA_018434945.1	2	0	0	0	1	1	1	0	0	0	0	0	1	0	1	0	0	0	1	2	1	0	0	0	0
GCA_018645005.1	0	1	1	0	1	1	1	1	0	0	0	1	1	1	1	1	1	1	4	0	0	1	1	1	1
GCA_018650465.1	2	1	0	1	1	1	1	0	1	1	1	1	1	2	1	1	1	0	0	0	0	0	0	0	1
GCA_018658305.1	2	1	1	1	2	1	1	0	1	1	1	1	1	1	1	1	1	0	0	0	0	0	0	0	1
GCA_018672285.1	2	1	1	0	1	1	1	0	1	1	1	1	1	1	1	1	1	0	0	1	1	1	1	0	1
GCA_018693105.1	1	1	1	0	1	1	1	1	0	0	0	1	1	0	1	1	1	1	7	0	0	1	1	1	2
GCA_018812395.1	1	1	1	0	1	1	1	1	0	0	0	1	1	0	1	1	1	1	6	6	5	1	1	0	1
GCA_018822065.1	1	1	1	0	1	1	1	1	0	0	0	1	0	0	1	1	0	1	1	1	1	1	0	0	2
GCA_018829445.1	2	1	1	0	1	1	1	3	0	0	0	1	1	1	1	1	2	1	8	2	2	1	2	2	2
GCA_018830205.1	1	0	1	0	1	1	1	0	0	0	0	0	1	0	1	0	0	0	3	1	1	0	0	0	0
GCA_018896025.1	1	1	1	0	1	1	1	1	0	0	0	1	1	0	1	1	2	1	10	5	3	1	2	0	1
GCA_018897415.1	1	1	1	0	1	1	1	1	0	0	0	1	0	0	0	1	1	0	6	2	4	1	1	2	3
GCA_019084485.1	2	2	2	0	1	1	1	1	0	0	0	0	1	0	1	0	0	0	3	2	2	1	1	0	1
GCA_019113915.1	1	0	0	0	1	1	1	1	0	0	0	1	1	0	1	1	1	1	0	0	0	0	0	0	0
GCA_900552365.1	1	0	0	0	1	1	1	1	0	0	0	1	1	0	1	1	1	1	0	1	0	0	0	0	0
GCA_900552455.1	1	0	1	0	1	1	1	1	0	0	0	1	1	0	1	1	1	1	0	0	0	0	0	0	0
GCA_903822005.1	0	0	0	0	1	1	1	0	0	0	0	1	1	0	1	1	1	1	0	0	0	0	0	0	0
GCA_903822335.1	1	0	0	0	1	1	1	1	0	0	0	1	1	0	1	1	1	1	8	2	2	0	0	0	0
GCA_903828675.1	1	0	0	0	1	1	1	1	0	0	0	1	1	0	1	1	1	1	0	0	0	0	0	0	0
GCA_903844685.1	1	0	0	0	1	1	1	1	0	0	0	1	1	0	1	0	1	1	4	2	2	0	0	0	0
GCA_903862955.1	0	0	0	0	1	1	1	0	0	0	0	1	1	0	1	1	1	0	0	0	0	0	0	0	0
GCA_903907955.1	2	0	0	0	1	1	1	0	1	1	1	1	1	1	1	1	1	0	0	0	0	0	0	0	0
GCA_903941095.1	2	1	1	0	1	1	1	0	1	1	1	1	1	1	1	1	1	0	0	1	0	1	1	0	1
GCA_903951825.1	1	0	0	0	1	1	1	0	1	1	1	1	1	1	1	1	1	0	0	0	0	0	0	0	0
GCF_000007225.1	1	1	0	0	2	2	1	0	0	0	0	0	2	0	1	0	0	0	0	0	0	0	0	0	1
GCF_000012865.1	2	0	1	0	1	1	1	1	0	0	0	0	1	0	1	0	0	0	3	4	2	0	0	0	1
GCF_000014785.1	2	0	0	0	1	1	1	0	1	1	1	1	1	1	1	1	1	0	0	0	0	0	0	0	0
GCF_000015205.1	1	0	0	0	1	1	1	0	0	0	0	0	1	0	1	0	0	0	0	0	0	0	0	0	1
GCF_000015585.1	2	0	0	0	1	1	1	0	1	1	1	1	1	1	1	1	1	0	0	0	0	0	0	0	0
GCF_000015805.1	1	1	1	0	2	2	1	0	0	0	0	0	1	0	1	0	0	0	0	0	0	0	0	0	1
GCF_000016165.1	2	1	1	0	1	1	1	1	0	0	0	0	1	0	1	0	0	0	6	3	5	1	1	0	1
GCF_000020545.1	2	1	1	0	1	1	1	0	1	1	1	1	1	1	1	1	1	1	0	1	0	1	1	1	1
GCF_000025285.1	1	1	1	0	1	1	1	1	0	0	0	1	1	0	1	1	1	0	3	1	1	1	1	1	1
GCF_000169155.1	2	0	0	0	1	1	1	0	0	0	0	0	1	0	1	0	0	0	0	1	0	0	0	0	0
GCF_000219125.1	1	0	0	0	1	1	1	0	0	0	0	1	1	0	1	1	1	1	0	0	0	0	0	0	0
GCF_000243155.2	2	0	0	0	1	1	1	1	0	0	0	1	1	0	1	1	1	1	0	0	0	0	0	0	0
GCF_000376385.1	2	1	1	0	1	1	1	1	0	0	0	0	1	0	1	0	0	0	4	3	3	2	2	0	1
GCF_000376425.1	1	2	2	1	2	1	1	0	1	1	1	1	1	1	1	1	1	0	0	1	1	1	1	0	2
GCF_000420165.1	2	1	1	1	1	1	1	0	1	1	1	1	1	1	1	1	1	0	1	2	2	0	0	0	1
GCF_000422205.1	2	1	1	0	1	1	1	1	0	0	0	1	1	0	1	1	1	1	3	1	1	1	2	1	1
GCF_000429985.1	2	1	1	0	1	1	2	1	0	0	0	1	1	0	1	1	1	1	1	1	1	1	1	1	1
GCF_000468495.1	2	1	1	0	1	1	1	1	0	0	0	1	1	0	1	1	1	1	1	1	1	1	1	2	2
GCF_000519265.1	2	1	1	0	1	1	1	1	0	0	0	1	1	0	1	1	1	1	1	1	1	1	1	1	1
GCF_000620765.1	2	1	1	0	1	1	1	1	0	0	0	1	1	0	1	1	1	1	6	2	2	1	1	1	2
GCF_001184205.1	2	1	1	0	1	1	1	1	0	0	0	1	1	0	1	1	2	1	13	4	4	1	1	1	1
GCF_001577525.1	1	1	1	0	1	1	1	1	0	0	0	1	1	0	1	1	1	1	6	2	5	1	1	1	1
GCF_001594015.1	2	0	0	0	2	2	1	1	0	0	0	1	1	0	1	1	1	1	4	2	3	0	0	0	0
GCF_001663375.1	1	1	1	0	1	1	1	0	0	0	0	0	1	0	1	0	0	0	2	0	0	0	1	0	1
GCF_001748385.1	1	1	1	0	2	2	0	0	0	0	0	0	3	0	2	0	0	0	1	0	0	0	0	0	1
GCF_002119425.1	1	0	0	0	1	1	1	1	0	0	0	0	1	1	1	0	0	0	0	0	0	0	0	0	0
GCF_002149925.1	2	0	0	0	1	1	1	0	1	1	1	1	1	1	1	1	1	0	0	0	0	0	0	0	1
GCF_002207765.1	3	2	2	0	1	1	1	1	0	0	0	1	0	0	1	1	1	1	4	4	4	0	1	0	2
GCF_002224645.1	3	0	0	0	1	1	1	1	0	0	0	1	1	0	1	1	1	1	2	1	1	0	0	0	0
GCF_002995755.1	2	0	0	0	2	2	1	1	0	0	0	1	1	0	1	1	1	1	4	3	2	0	0	0	0
GCF_003116935.1	3	0	0	0	2	2	1	1	0	0	0	1	1	0	1	1	1	1	5	3	3	0	0	0	0
GCF_003815015.1	2	2	2	0	1	1	1	1	0	0	0	0	1	0	1	0	0	0	4	3	3	1	1	1	2
GCF_003947435.1	2	0	0	0	1	1	1	1	0	0	0	0	1	0	1	0	0	0	1	0	0	0	1	1	0
GCF_004766045.1	2	2	2	0	1	1	2	1	0	0	0	2	1	0	1	1	2	1	2	0	0	1	1	0	1
GCF_016583625.1	1	0	0	0	1	1	1	0	1	1	0	1	1	1	1	1	1	0	0	0	0	0	0	0	0
GCF_019049855.1	2	0	0	0	1	1	1	0	1	1	1	1	1	1	1	1	1	0	0	0	0	0	0	0	0
GCF_900100455.1	2	0	0	0	1	1	1	0	1	1	1	1	1	1	1	1	1	0	0	0	0	0	0	0	0
GCF_900101105.1	2	1	1	0	1	1	2	1	0	0	0	1	1	0	1	1	1	1	3	2	2	1	1	1	1
GCF_900176005.1	2	1	1	0	2	2	1	0	0	0	0	1	1	0	1	1	1	1	7	4	3	0	0	0	0
GCF_900290245.1	1	0	0	0	1	1	1	1	0	0	0	1	1	0	1	1	1	1	0	0	0	0	0	0	0
GCF_900290255.1	1	0	0	0	1	1	1	1	0	0	0	1	1	1	1	1	1	1	2	2	0	0	0	1	1
LL2.bin47 (GCA_021831025.1)	2	1	1	0	1	1	1	1	1	1	1	0	1	1	1	0	0	0	3	7	5	1	1	1	1
MAS2.bin51 (GCA_021803795.1)	3	0	0	0	3	3	2	0	0	0	0	0	2	0	3	0	0	0	2	0	0	0	0	0	1
MAS3.bin109 (GCA_021803655.1)	0	1	1	0	1	1	1	0	0	0	0	0	1	0	1	0	0	0	1	0	0	0	0	0	2
SKS1.bin106 (GCA_021811425.1)	2	1	1	0	2	1	1	1	0	0	0	1	1	0	1	1	1	1	3	3	2	0	0	0	0
SKS1.bin3 (GCA_021847645.1)	2	1	1	0	1	1	1	1	0	0	0	1	1	1	1	1	1	1	5	2	4	2	3	1	1
SKS1.bin52 (GCA_021806765.1)	2	0	0	0	2	2	1	1	0	0	0	1	1	0	1	1	1	1	5	3	3	0	1	1	0
SKS1.bin83 (GCA_021802775.1)	2	1	1	0	1	1	1	1	0	0	0	1	1	0	1	1	1	1	3	0	1	1	1	1	1
SKS3.bin24 (GCA_021849975.1)	1	2	1	0	1	1	0	0	1	0	0	0	0	0	0	0	0	0	0	0	0	0	0	0	0
SKS3.bin64 (GCA_021849205.1)	2	1	1	0	1	1	1	1	0	0	0	1	1	0	1	1	1	1	0	0	0	1	1	1	1
TL1-3.bin39 (GCA_021846395.1)	2	0	0	0	1	1	1	0	0	0	0	0	1	0	1	0	0	0	0	1	0	0	0	0	0
TL1-4.bin52 (GCA_021806355.1)	0	0	0	0	1	1	1	0	0	0	0	0	0	0	1	0	0	0	0	0	0	0	0	0	1
WH2.bin83 (GCA_021821785.1)	1	1	1	0	1	1	1	0	0	0	0	0	1	0	1	0	0	0	2	2	1	0	1	0	1
WY4.bin3 (GCA_021824825.1)	1	1	1	0	1	1	0	1	0	0	0	1	1	0	1	1	1	1	15	3	6	1	1	2	2
WY4.bin46 (GCA_021824625.1)	2	1	1	0	1	1	1	1	0	0	0	1	1	1	1	1	1	1	1	0	0	1	1	1	1
WY5.bin154 (GCA_021823865.1)	2	3	3	0	1	1	1	1	0	0	0	0	1	0	1	0	0	0	7	3	4	0	1	0	1
YP1.bin27 (GCA_021819135.1)	1	2	2	0	1	1	1	0	0	0	0	0	1	0	1	0	0	0	4	3	2	0	1	0	1
YP1.bin43 (GCA_021828185.1)	1	0	0	0	1	1	1	0	0	0	0	0	1	0	1	0	0	0	0	0	0	1	1	1	0
YP4.bin60 (GCA_021827245.1)	1	0	1	0	1	1	1	1	0	0	0	1	1	1	1	1	1	1	2	1	1	0	1	2	3

## Sheet: Table S3
Table S3. The annotations of proteins present in clade that consistent with DsrAB tree.
genome (MAG)_ID	DsrC	DsrN	DsrM	DsrK	DsrJ	DsrO	DsrP	DsrD	DsrT	DsrE	DsrF	DsrH
DBS2-1.bin44 (GCA_021788565.1)	0	0	0	0	0	0	0	0	0	0	0	0
DBS2-4.bin88 (GCA_021786215.1)	0	0	0	0	0	0	0	0	0	0	0	0
SKS1.bin52 (GCA_021806765.1)	0	0	0	0	0	0	0	0	0	0	0	0
GCA_002339345.1	0	0	0	0	0	0	0	0	0	0	0	0
GCF_900176005.1	0	0	0	0	0	0	0	0	0	0	0	0
GCF_003116935.1	0	0	0	0	0	0	0	0	0	0	0	0
GCA_002383405.1	0	0	0	0	0	0	0	0	0	0	0	0
GCA_014360065.1	0	0	0	0	0	0	0	0	0	0	0	0
GCF_001594015.1	0	0	0	0	0	0	0	0	0	0	0	0
GCF_002995755.1	0	0	0	0	0	0	0	0	0	0	0	0
GCA_002011125.1	0	1	0	0	0	0	0	0	0	0	0	0
GCA_903862955.1	0	0	0	0	0	0	0	0	0	0	0	0
DBS1-1.bin91 (GCA_021785435.1)	1	0	1	0	0	0	0	0	0	0	0	0
DBS1-3.bin10 (GCA_021785215.1)	1	0	1	0	0	0	0	0	0	0	0	0
GCA_002878135.1	1	0	1	1	0	0	0	0	0	0	0	0
MAS2.bin51 (GCA_021803795.1)	1	1	1	1	0	0	0	0	0	0	0	0
DBS1-1.bin134 (GCA_021790425.1)	1	0	1	1	0	0	0	0	0	0	0	0
MAS3.bin109 (GCA_021803655.1)	1	0	1	1	0	0	0	0	0	0	0	0
DS3.bin83 (GCA_021795055.1)	1	0	1	1	0	0	0	0	0	0	0	0
FK2.bin27 (GCA_021791965.1)	1	0	1	1	0	0	0	0	0	0	0	0
TL1-4.bin52 (GCA_021806355.1)	1	0	1	0	0	0	0	0	0	0	0	0
GCA_001516585.1	1	1	1	1	0	0	0	0	0	0	0	0
GCA_002508315.1	1	1	1	1	0	0	0	0	0	0	0	0
GCA_002506515.1	1	1	1	1	0	0	0	0	0	0	0	0
GCF_001663375.1	1	1	1	1	0	0	0	0	0	0	0	0
GCF_001748385.1	0	1	1	1	0	0	0	0	0	0	0	0
FK_Sedi_A_Bin.149 (GCA_023381255.1)	1	1	1	1	0	0	0	0	0	0	0	0
YP1.bin43 (GCA_021828185.1)	1	1	1	1	0	0	0	0	0	0	0	0
GCA_001316245.1	1	1	1	1	0	0	0	0	0	0	0	0
GCF_000015805.1	1	1	1	1	0	0	0	0	0	0	0	0
GCA_000247545.1	1	1	1	1	0	0	0	0	0	0	0	0
GCF_000007225.1	1	1	1	1	0	0	0	0	0	0	0	0
GCA_015521775.1	0	0	1	1	0	0	0	0	0	0	0	0
GCF_000015205.1	1	1	1	1	0	0	0	0	0	0	0	0
GCA_002503985.1	1	1	1	1	0	0	0	0	0	0	0	0
WH2.bin83 (GCA_021821785.1)	1	1	1	1	0	0	0	0	0	0	0	0
YP1.bin27 (GCA_021819135.1)	1	1	1	1	0	0	0	0	0	0	0	0
DBS2-1.bin103 (GCA_021832845.1)	1	0	1	1	0	0	0	0	0	0	0	0
TL1-3.bin39 (GCA_021846395.1)	1	1	1	1	0	0	0	0	0	0	0	0
FK1.bin53 (GCA_021792255.1)	1	1	1	1	0	0	0	0	0	0	0	0
FK_Sedi_A_Bin.124 (GCA_023381395.1)	1	1	1	1	0	0	0	0	0	0	0	0
GCA_002897955.1	0	1	0	0	0	0	1	0	0	0	0	0
GCA_015521505.1	0	1	0	0	0	0	0	0	0	0	0	0
GCA_013152685.1	0	1	0	0	0	0	1	0	0	0	0	0
GCA_018830205.1	0	1	0	0	0	0	0	0	0	0	0	0
GCA_013152845.1	0	1	0	0	0	0	0	0	0	0	0	0
GCA_011337925.1	1	1	1	0	0	0	0	0	0	0	0	0
GCF_003947435.1	1	1	1	0	0	0	0	1	0	0	0	0
GCA_017656185.1	0	1	1	1	0	0	0	1	0	0	0	0
GCA_002375895.1	1	1	1	1	0	1	1	1	1	0	0	0
GCA_900552455.1	1	1	1	1	0	1	1	1	1	0	0	0
GCA_019113915.1	1	1	1	1	1	1	1	1	1	0	0	0
FK_Sedi_B_Bin.96 (GCA_023475225.1)	1	1	1	1	0	0	0	0	0	0	0	0
BP4.bin65 (GCA_021783475.1)	1	0	1	1	0	0	0	1	0	0	0	0
GCF_000025285.1	1	0	1	1	1	0	0	1	0	0	0	0
GCA_003662985.1	1	0	1	1	1	1	0	1	0	0	0	0
GCA_018434945.1	1	1	1	1	0	0	0	0	0	0	0	0
GCA_016190585.1	1	1	1	1	0	1	1	1	1	0	0	0
GCA_013203045.1	0	1	1	1	1	1	1	1	1	0	0	0
BP4.bin67 (GCA_021783455.1)	1	1	1	1	1	1	1	1	1	0	0	0
GCA_002049795.1	1	1	1	1	0	1	1	1	1	0	0	0
GCF_001184205.1	1	1	1	1	1	1	1	0	1	0	0	0
GCA_015233055.1	1	1	1	1	1	0	0	1	1	0	0	0
GCA_016189905.1	0	1	1	1	0	0	0	0	0	0	0	0
GCA_003972985.1	1	1	1	1	1	1	1	0	0	1	1	1
GCA_002450905.1	1	1	1	1	0	1	0	0	0	1	1	1
GCA_014859345.1	1	1	1	1	0	0	0	1	0	1	1	1
GCA_001801995.1	1	1	1	1	1	1	1	0	0	1	1	1
DBS2-1.bin173 (GCA_021789095.1)	1	1	1	1	1	1	1	1	1	0	0	0
GCA_016208975.1	1	1	1	1	0	1	0	0	0	1	1	1
FK_Sedi_A_Bin.138 (GCA_023381755.1)	1	1	1	1	0	0	0	1	0	0	1	0
GCA_016212105.1	1	1	1	1	0	0	0	1	0	1	1	1
GCA_018829445.1	1	1	1	1	1	1	1	1	1	0	0	0
GCA_003599855.1	1	1	1	1	0	0	0	1	0	1	1	1
GCA_016209145.1	1	1	1	1	1	1	1	1	1	0	0	0
GCA_016191015.1	1	0	1	1	1	1	1	1	0	0	0	0
GCA_011388795.1	1	1	1	1	1	1	1	1	1	0	0	0
BP4.bin11 (GCA_021834665.1)	0	0	0	0	0	0	1	1	0	0	0	0
GCA_001788415.1	0	0	0	0	0	0	0	0	0	0	0	0
GCA_016209425.1	0	0	0	0	0	0	0	0	0	0	0	0
GCA_001443385.1	0	0	0	0	0	0	0	0	0	0	0	0
GCA_018333865.1	1	0	1	1	0	1	1	1	1	0	0	0

## Sheet: Table S4
Table S4. The calibration constraints of trees in Figure 2, Figure 3 and Figure 4. The nexus files of Figure 2_Figure 3 and Figure 4 had upload to Figshare.
Node Calibration Type	Clade Name	Calibration time		References
		Maximum	Minimum
1 Archaea Root Constraint	Archaea Root	4.38 Ga	3.46 Ga	(Valley et al. 2014),(Ueno et al. 2009),(Wolfe and Fournier 2018);
2 Oxygen Age Constraint	Thermoproteaceae	2.32 Ga	\	(Blank 2009),(Blank 2011)
3 Oxygen Age Constraint	Thermocladiaceae (except g__JAADER01)	2.32 Ga	\	(Blank 2009),(Blank 2011)
4 Oxygen Age Constraint	Thermoplasmatales	2.32 Ga	\	(Blank 2009),(Blank 2011)
1	ARK-15	1.078 Ga	465.8 Ma
2	JACWAH01	716.6 Ma	465.6 Ma
3	UBA164	1.697 Ga	1,078 Ma
4	Thermoplasmatales	1.993 Ga	1.229 Ma
5	Vulcanisaeta	1.027 Ga	424.6 Ma
8 Archaea Root Constraint of gene tree		4.38 Ga	\

## Sheet: Table S5
Table S5.The Topt value of the ancestor proteins for each internal node and extant proteins. The treefile named fig4_treefile.txt had upload to Figshare.
extant proteins or the ID of interal nodes	clade	Topt	habitat
A_GCF_900176005_1_1	-	70.8624	-
A_GCF_002995755_1_1	-	83.9079	-
A_GCF_001594015_1_1	-	81.1642	-
A_GCA_002011125_1_1	-	52.9113	Basaltic aquifer
A_GCA_002011125_1_2	-	64.7762	Basaltic aquifer
A_GCF_003947435_1_1	-	74.6647	Hot spring
A_GCA_002878135_1_1	clade1	77.9289	Hot spring
A_GCA_009758285_1_1	clade1	77.7096	Hot spring
A_GCA_009758305_1_1	clade1	77.2088	Hot spring
A_GCA_009758405_1_1	clade1	77.2088	Hot spring
A_GCA_021790425_1_1	clade1	45.2699	AMD
A_GCA_021803655_1_1	clade1	55.5636	AMD
A_GCA_014874365_1_1	clade1	62.3618	Acid pit lake
A_GCA_021795055_1_1	clade1	47.37	AMD
A_GCA_021818715_1_1	clade1	48.1687	AMD
A_GCA_021806355_1_1	clade1	46.1266	AMD
A_GCA_021791965_1_1	clade1	45.6758	AMD
A_GCA_023381415_1_1	clade1	45.6758	AMD
A_GCA_027036495_1_1	clade2	71.5669	Hydrothermal vent
A_GCA_027068725_1_1	clade2	84.0475	Hydrothermal vent
A_GCA_001516585_1_1	clade2	83.0038	Hot spring
A_GCA_002508315_1_1	clade2	91.3466	Hot spring
A_GCF_001663375_1_1	clade2	85.1573	Hot spring
A_GCF_000018305_1_1	clade2	83.9319	Hot spring
A_GCF_002506515_1_1	clade2	83.9994	Hot spring
A_GCF_023256255_1_1	clade2	82.6238	Hot spring
A_GCA_021828185_1_1	clade3	50.0102	AMD
A_GCA_009903795_1_1	clade3	72.5124	Hot spring
A_GCA_030756715_1_1	clade3	63.243	Hot spring
A_GCA_023381255_1_1	clade3	44.951	AMD
A_GCA_029775955_1_1	clade3	42.5776	Hot spring
A_GCF_001748385_1_2	clade3	71.9236	Solfataric soil
A_GCF_001748385_1_1	clade3	89.1642	Solfataric soil
A_GCA_023256215_1_1	clade3	78.2827	Hot spring
A_GCF_000148385_1_1	clade3	79.6418	Hot spring
A_GCF_001316245_1_1	clade3	83.8253	Hot spring
A_GCF_000190315_1_1	clade3	71.5009	Solfataric soil
A_GCF_026000775_1_1	clade3	73.1646	Hot spring
A_GCF_014646555_1_1	clade3	73.1646	Hot spring
A_GCA_027002815_1_1	clade4	78.39	Hydrothermal vent
A_GCF_000253055_1_2	clade4	75.8529	Solfataric soil
A_GCF_000015805_1_2	clade4	79.0538	Hot spring
A_GCF_000007225_1_2	clade4	72.4243	Marine water
A_GCA_000247545_1_3	clade4	76.7058	Hot spring
A_GCF_000016385_1_2	clade4	77.5687	Hot spring
A_GCA_938027595_1_2	clade4	79.0593	Estuarine water
A_GCF_000234805_1_2	clade4	73.0734	Hot spring
A_GCF_000007225_1_1	clade4	74.6863	Marine water
A_GCA_938027595_1_1	clade4	85.9871	Estuarine water
A_GCF_000234805_1_1	clade4	75.6464	Hot spring
A_GCA_000247545_1_2	clade4	75.6932	Hot spring
A_GCF_000016385_1_3	clade4	68.7261	Hot spring
A_GCF_000015805_1_1	clade4	78.1259	Hot spring
A_GCA_000960885_1_1	clade4	77.9359	Hot spring
A_GCF_000253055_1_1	clade4	79.0103	Solfataric soil
A_GCA_015521775_1_1	clade4	71.34	Hydrothermal vent
A_GCA_027002815_1_2	clade4	72.1808	Hydrothermal vent
A_GCA_020833025_1_1	clade4	84.6325	Hot spring
A_GCA_000247545_1_1	clade4	87.7197	Hot spring
A_GCF_000016385_1_1	clade4	87.5808	Hot spring
A_GCF_025641885_1_1	clade4	91.1775	Soil
A_GCF_000253055_1_3	clade4	87.6129	Solfataric soil
A_GCF_000015205_1_1	clade4	82.5881	Hot spring
A_GCF_000019805_1_1	clade4	87.7924	Hot spring
A_GCA_002503985_1_1	clade5	40.4409	Soil
A_GCA_021819135_1_1	clade5	37.3095	AMD
A_GCA_021798415_1_1	clade5	37.1677	AMD
A_GCA_021821785_1_1	clade5	36.0313	AMD
A_GCA_029785825_1_1	clade5	40.0592	AMD
A_GCA_023488885_1_1	clade5	68.4836	AMD
A_GCA_021846395_1_1	clade5	46.4129	AMD
A_GCA_021792255_1_1	clade5	46.1485	AMD
A_GCA_021817255_1_1	clade5	37.3957	AMD
A_GCA_023381395_1_1	clade5	37.3957	AMD
I149	-	74.7271	-
I150	-	76.4843	-
I151	-	62.7289	-
I152	-	55.6043	-
I153	-	73.0468	-
I154	-	74.0992	-
I155	-	60.4072	-
I156	-	73.9398	-
I157	clade1	65.6978	-
I158	clade1	69.5617	-
I159	clade1	66.0159	-
I160	clade1	65.9592	-
I161	clade1	67.6733	-
I162	clade1	67.4638	-
I163	clade1	50.8077	-
I164	clade1	40.7302	-
I165	clade1	46.2259	-
I166	clade1	51.4833	-
I167	clade1	55.9976	-
I168	-	77.3774	-
I169	clade2	80.6585	-
I170	clade2	67.622	-
I171	clade2	80.9903	-
I172	clade2	75.1179	-
I173	clade2	75.9566	-
I174	clade2	76.6103	-
I175	clade2	76.053	-
I176	-	69.3167	-
I177	clade3	71.1527	-
I178	clade3	66.6562	-
I179	clade3	67.0594	-
I180	clade3	49.5427	-
I181	clade3	51.1063	-
I182	clade3	67.9684	-
I183	clade3	70.536	-
I184	clade3	74.494	-
I185	clade3	70.6875	-
I186	clade3	70.3191	-
I187	clade3	69.2585	-
I188	clade3	66.2546	-
I189	-	66.2545	-
I190	clade5	61.7872	-
I191	clade5	38.8876	-
I192	clade5	41.9554	-
I193	clade5	39.6153	-
I194	clade5	53.4423	-
I195	clade5	53.0793	-
I196	clade5	42.8397	-
I197	clade5	38.4998	-
I198	clade5	35.234	-
I199	clade4	70.5621	-
I200	clade4	70.009	-
I201	clade4	66.8499	-
I202	clade4	68.7559	-
I203	clade4	68.6046	-
I204	clade4	68.0733	-
I205	clade4	68.5842	-
I206	clade4	70.0885	-
I207	clade4	70.2235	-
I208	clade4	71.9241	-
I209	clade4	71.0099	-
I210	clade4	62.3858	-
I211	clade4	64.9584	-
I212	clade4	72.3207	-
I213	clade4	76.0256	-
I214	clade4	74.3664	-
I215	clade4	77.4454	-
I216	clade4	68.3361	-
I217	clade4	77.5161	-
I218	clade4	77.5424	-
I219	clade4	76.1065	-
I220	clade4	75.333	-
I221	clade4	74.9636	-
I222	clade4	75.9132	-

## Sheet: Table S6
Table S6. The basic genomic features of genomes used in Figure 2 and Figure 3.
genome_ID	genome_name	checkm_completeness	checkm_contamination	GTDB Taxnomy	bioproject	biosample	sample_envrionment	Description	intergrate environmental description of bioproject, biosample and the article (or website).	temperature_type	pH	Temperature Optimum (°C)	articles or websites that supplement environmental description	Publication Details
GCF_000183545.2	Thermaerobacter subterraneus (GCF_000183545.2)	100	0	d__Bacteria;p__Firmicutes_E;c__Thermaerobacteria;o__Thermaerobacterales;f__Thermaerobacteraceae;g__Thermaerobacter;s__Thermaerobacter subterraneus	PRJNA224116	SAMN00116773	open drain run-off channel of a bore in the Great Artesian Basin	Generic sample from Thermaerobacter subterraneus DSM 13965	-	hot	8.5	70	-	id="24316578" status="ePublished"
GCF_000184705.1	Thermaerobacter marianensis (GCF_000184705.1)	100	0	d__Bacteria;p__Firmicutes_E;c__Thermaerobacteria;o__Thermaerobacterales;f__Thermaerobacteraceae;g__Thermaerobacter;s__Thermaerobacter marianensis	PRJNA224116	SAMN00713570	mud from the Challenger Deep in the Mariana Trench at a depth of 10897 m	Thermaerobacter marianensis DSM 12885, complete genome.	Marine	hot	-	74-76	-	id="24316578" status="ePublished"
GCA_000688095.1	g_Baekduia sp000688095 (GCA_000688095.1)	100	0	d__Bacteria;p__Actinobacteriota;c__Thermoleophilia;o__Solirubrobacterales;f__Solirubrobacteraceae;g__Baekduia;s__Baekduia sp000688095	PRJNA213778	SAMN02743918	none	Sample from Solirubrobacterales bacterium URHD0059	Soil	-	-	-	-	-
GCA_000069185.1	Mycobacterium abscessus (GCA_000069185.1)	100	0	d__Bacteria;p__Actinobacteriota;c__Actinomycetia;o__Mycobacteriales;f__Mycobacteriaceae;g__Mycobacterium;s__Mycobacterium abscessus	PRJNA15691	SAMEA3138276	none	GCA_000069185	-	-	-	-	-	date="2009-06-19T00:00:00Z" id="19543527"
GCA_014189675.1	g_Undinarchaeum sp014189675 (GCA_014189675.1)	87.23	0	d__Archaea;p__Undinarchaeota;c__Undinarchaeia;o__Undinarchaeales;f__Undinarchaeaceae;g__Undinarchaeum;s__Undinarchaeum sp014189675	PRJNA609027	SAMN14218524	none	U_106611 genome recovered from SRR5007147	Marine	mesothermal	-	-	-	date="2020-08-07T00:00:00Z" id="32770105"
GCA_002495465.1	Undinarchaeum marinum (GCA_002495465.1)	82.55	0	d__Archaea;p__Undinarchaeota;c__Undinarchaeia;o__Undinarchaeales;f__Undinarchaeaceae;g__Undinarchaeum;s__Undinarchaeum marinum	PRJNA348753	SAMN06027196	none	Uncultivated Candidatus UAP2 archaeon UBA55 genome recovered from SRX1075082	Hydrothermal vent	hot	-	-	-	date="2017-09-12T00:00:00Z" id="28894102" status="ePublished"
GCA_027002815.1	g_WANN01 sp027002815 (GCA_027002815.1)	91.36	0.06	d__Archaea;p__Thermoproteota;c__Thermoproteia;o__Thermoproteales;f__Thermoproteaceae;g__WANN01;s__WANN01 sp027002815	PRJNA821212	SAMN27361125	marine hydrothermal vent	Microbe sample from Thermoproteales archaeon	Hydrothermal vent	hyperthermal	<4	>200	Zhou Z, St John E, Anantharaman K, Reysenbach AL. Global patterns of diversity and metabolism of microbial communities in deep-sea hydrothermal vent deposits. Microbiome. 2022 Dec 27;10(1):241. doi: 10.1186/s40168-022-01424-7. PMID: 36572924; PMCID: PMC9793634.	date="2022-12-27T00:00:00Z" id="36572924"
GCA_015521775.1	g_WANN01 sp015521775 (GCA_015521775.1)	86.03	0.25	d__Archaea;p__Thermoproteota;c__Thermoproteia;o__Thermoproteales;f__Thermoproteaceae;g__WANN01;s__WANN01 sp015521775	PRJNA546572	SAMN12837272	none	Microbe sample from Thermoproteaceae archaeon	Hydrothermal vent	hyperthermal	2.8	318	Reysenbach AL, St John E, Meneghin J, et al. Complex subsurface hydrothermal fluid mixing at a submarine arc volcano supports distinct and highly diverse microbial communities. Proc Natl Acad Sci U S A. 2020;117(51):32627-32638. doi:10.1073/pnas.2019021117	date="2020-12-04T00:00:00Z" id="33277434"
GCF_000193375.1	Thermoproteus uzoniensis (GCF_000193375.1)	100	0	d__Archaea;p__Thermoproteota;c__Thermoproteia;o__Thermoproteales;f__Thermoproteaceae;g__Thermoproteus;s__Thermoproteus uzoniensis	PRJNA224116	SAMN02603093	solfataric thermal field close to Moutnovsky volcano	Sample from Thermoproteus uzoniensis 768-20	Solfataric soil	hyperthermal	5.7-6	85	https://bacdive.dsmz.de/strain/17032	id="24316578" status="ePublished"
GCF_000253055.1	Thermoproteus tenax (GCF_000253055.1)	100	0.74	d__Archaea;p__Thermoproteota;c__Thermoproteia;o__Thermoproteales;f__Thermoproteaceae;g__Thermoproteus;s__Thermoproteus tenax	PRJNA224116	SAMEA2272453	mud hole, solfataric field	BioSample entry for genome collection GCA_000253055	Solfataric soil	hyperthermal	5.5	85	https://www.jcm.riken.jp/cgi-bin/jcm/jcm_number?JCM=9277	id="24316578" status="ePublished"
GCF_002077075.2	g_Thermoproteus sp002077075 (GCF_002077075.2)	75.06	2.21	d__Archaea;p__Thermoproteota;c__Thermoproteia;o__Thermoproteales;f__Thermoproteaceae;g__Thermoproteus;s__Thermoproteus sp002077075	PRJNA224116	SAMN03580358	none	Microbe sample from Thermoproteus sp. CP80	Hot spring	hyperthermal	4.0	88.7	PUBMED：27037359	id="24316578" status="ePublished"
GCA_000960885.1	g_Thermoproteus sp000960885 (GCA_000960885.1)	99.26	0	d__Archaea;p__Thermoproteota;c__Thermoproteia;o__Thermoproteales;f__Thermoproteaceae;g__Thermoproteus;s__Thermoproteus sp000960885	PRJNA273893	SAMN03323733	muddy water from acid hot spring	MIMS Environmental/Metagenome sample from Thermoproteus sp. AZ2	Hot spring	hot	/	-	-	-
GCA_938027595.1	g_Pyrobaculum sp938027595 (GCA_938027595.1)	96.54	0	d__Archaea;p__Thermoproteota;c__Thermoproteia;o__Thermoproteales;f__Thermoproteaceae;g__Pyrobaculum;s__Pyrobaculum sp938027595	PRJEB50838	SAMEA14074162	Seawater	S1_Bin_MAXBIN__103_1	Estuarine water	unknown	-	-	-	-
GCF_025641885.1	g_Pyrobaculum sp025641885 (GCF_025641885.1)	99.99	0.04	d__Archaea;p__Thermoproteota;c__Thermoproteia;o__Thermoproteales;f__Thermoproteaceae;g__Pyrobaculum;s__Pyrobaculum sp025641885	PRJNA224116	SAMN31139133	geothermally heated soil	Microbe sample from Pyrobaculum sp. 3827-6	Soil	hot	6	78	Jungbluth, S., Amend, J. & Rappé, M. Metagenome sequencing and 98 microbial genomes from Juan de Fuca Ridge flank subsurface fluids. Sci Data 4, 170037 (2017). https://doi.org/10.1038/sdata.2017.37	id="24316578" status="ePublished"
GCA_020833025.1	g_Pyrobaculum sp020833025 (GCA_020833025.1)	93.92	0	d__Archaea;p__Thermoproteota;c__Thermoproteia;o__Thermoproteales;f__Thermoproteaceae;g__Pyrobaculum;s__Pyrobaculum sp020833025	PRJNA568220	SAMN18938192	Hot spring sediment microbial communities from Geyser Creek Basin, Yellowstone National Park, WY, United States Sediments from shelf	MIMAG Metagenome-assembled Genome sample from Thermoproteaceae archaeon	Hot spring	hyperthermal	7.1	85.9	Colman, D.R., Keller, L.M., Arteaga-Pozo, E. et al. Covariation of hot spring geochemistry with microbial genomic diversity, function, and evolution. Nat Commun 15, 7506 (2024).	-
GCA_009903905.1	g_Pyrobaculum sp009903905 (GCA_009903905.1)	81.56	4.78	d__Archaea;p__Thermoproteota;c__Thermoproteia;o__Thermoproteales;f__Thermoproteaceae;g__Pyrobaculum;s__Pyrobaculum sp009903905	PRJNA600296	SAMN13824557	none	MIMAG Metagenome-assembled Genome sample from Pyrobaculum sp.	Hot spring	hot	5.6	77.4	-	date="2019-08-10T00:00:00Z" id="31397054" status="ePublished"
GCA_001189275.1	g_Pyrobaculum sp001189275 (GCA_001189275.1)	100	0.25	d__Archaea;p__Thermoproteota;c__Thermoproteia;o__Thermoproteales;f__Thermoproteaceae;g__Pyrobaculum;s__Pyrobaculum sp001189275	PRJNA258558	SAMN02999931	sediment	Pyrobaculum yellowstonensis strain WP30 complete genome	Hot spring	hot	6.1	-	-	date="2012-12-13T00:00:00Z" id="23231658" status="ePublished"
GCA_000247545.1	Pyrobaculum oguniense (GCA_000247545.1)	100	0	d__Archaea;p__Thermoproteota;c__Thermoproteia;o__Thermoproteales;f__Thermoproteaceae;g__Pyrobaculum;s__Pyrobaculum oguniense	PRJNA42375	SAMN02604076	hot spring effluent water sample	Sample from Pyrobaculum oguniense TE7	Hot spring	hyperthermal	7	94	Bernick, D.L., Karplus, K., Lui, L.M. et al. Complete genome sequence of Pyrobaculum oguniense. Stand in Genomic Sci 6, 336–345 (2012). https://doi.org/10.4056/sigs.2645906	date="2012-07-30T00:00:00Z" id="23407329" status="ePublished"
GCF_000019805.1	Pyrobaculum neutrophilum (GCF_000019805.1)	100	0	d__Archaea;p__Thermoproteota;c__Thermoproteia;o__Thermoproteales;f__Thermoproteaceae;g__Pyrobaculum;s__Pyrobaculum neutrophilum	PRJNA224116	SAMN02598332	Hot spring in Kerlingarjoll, Iceland	Sample from Pyrobaculum neutrophilum V24Sta	Hot spring	hot	6.5	80	https://www.jcm.riken.jp/cgi-bin/jcm/jcm_number?JCM=9278	id="24316578" status="ePublished"
GCF_000015205.1	Pyrobaculum islandicum (GCF_000015205.1)	100	0	d__Archaea;p__Thermoproteota;c__Thermoproteia;o__Thermoproteales;f__Thermoproteaceae;g__Pyrobaculum;s__Pyrobaculum islandicum	PRJNA224116	SAMN02598374	Hot water from the Krafla geothermal power plant, Iceland	Sample from Pyrobaculum islandicum DSM 4184	Hot spring	hyperthermal	6	95	https://www.jcm.riken.jp/cgi-bin/jcm/jcm_number?JCM=9189	id="24316578" status="ePublished"
GCF_000234805.1	Pyrobaculum ferrireducens (GCF_000234805.1)	100	0	d__Archaea;p__Thermoproteota;c__Thermoproteia;o__Thermoproteales;f__Thermoproteaceae;g__Pyrobaculum;s__Pyrobaculum ferrireducens	PRJNA224116	SAMN02603094	none	Sample from Pyrobaculum ferrireducens	Hot spring	hyperthermal	6.5 – 6.8	84	Mardanov AV, Gumerov VM, Slobodkina GB, Beletsky AV, Bonch-Osmolovskaya EA, Ravin NV, Skryabin KG.2012.Complete Genome Sequence of Strain 1860, a Crenarchaeon of the Genus Pyrobaculum Able To Grow with Various Electron Acceptors. J Bacteriol194:.https://doi.org/10.1128/jb.06465-11	id="24316578" status="ePublished"
GCF_000015805.1	Pyrobaculum calidifontis (GCF_000015805.1)	100	0	d__Archaea;p__Thermoproteota;c__Thermoproteia;o__Thermoproteales;f__Thermoproteaceae;g__Pyrobaculum;s__Pyrobaculum calidifontis	PRJNA224116	SAMN00623060	Hot spring in Calamba, Laguna, the Philippines	Sample of PYROBACULUM CALIDIFONTIS JCM 11548	Hot spring	hyperthermal	7	90	https://www.jcm.riken.jp/cgi-bin/jcm/jcm_number?JCM=11548	id="24316578" status="ePublished"
GCF_000016385.1	Pyrobaculum arsenaticum (GCF_000016385.1)	100	0	d__Archaea;p__Thermoproteota;c__Thermoproteia;o__Thermoproteales;f__Thermoproteaceae;g__Pyrobaculum;s__Pyrobaculum arsenaticum	PRJNA224116	SAMN02598330	Hot spring at Pisciarelli Solfatara, Naples, Italy	Sample from Pyrobaculum arsenaticum DSM 13514	Hot spring	hyperthermal	6.8	95	https://www.jcm.riken.jp/cgi-bin/jcm/jcm_number?JCM=11321	id="24316578" status="ePublished"
GCF_000007225.1	Pyrobaculum aerophilum (GCF_000007225.1)	100	0.74	d__Archaea;p__Thermoproteota;c__Thermoproteia;o__Thermoproteales;f__Thermoproteaceae;g__Pyrobaculum;s__Pyrobaculum aerophilum	PRJNA224116	SAMN02604075	Boiling marine water hole at the Maronti Beach, Ischia, Italy	Sample from Pyrobaculum aerophilum str. IM2	Marine water	hyperthermal	7	100	https://www.dsmz.de/collection/catalogue/details/culture/DSM-7523	id="24316578" status="ePublished"
GCF_001748385.1	Vulcanisaeta_B thermophila (GCF_001748385.1)	100	2.21	d__Archaea;p__Thermoproteota;c__Thermoproteia;o__Thermoproteales;f__Thermocladiaceae;g__Vulcanisaeta_B;s__Vulcanisaeta_B thermophila	PRJNA224116	SAMD00042494	Solfataric soil	Vulcanisaeta thermophila CBA1501	Solfataric soil	hyperthermal	5	85	Yim KJ, Cha IT, Rhee JK, et al. Vulcanisaeta thermophila sp. nov., a hyperthermophilic and acidophilic crenarchaeon isolated from solfataric soil. Int J Syst Evol Microbiol. 2015;65(Pt 1):201-205. doi:10.1099/ijs.0.065862-0	id="24316578" status="ePublished"
GCA_023256215.1	g_Vulcanisaeta sp023256215 (GCA_023256215.1)	87.1	0.31	d__Archaea;p__Thermoproteota;c__Thermoproteia;o__Thermoproteales;f__Thermocladiaceae;g__Vulcanisaeta;s__Vulcanisaeta sp023256215	PRJNA419239	SAMN17914449	thermophilic sediment from acid hot spring	Metagenome-assembled genome KMA_Bin30	Hot spring	hot	3.5-4	/	-	-
GCA_022014875.1	g_Vulcanisaeta sp022014875 (GCA_022014875.1)	79.98	0.15	d__Archaea;p__Thermoproteota;c__Thermoproteia;o__Thermoproteales;f__Thermocladiaceae;g__Vulcanisaeta;s__Vulcanisaeta sp022014875	PRJNA800390	SAMN25334123	Hot spring water	MIMAG Metagenome-assembled Genome sample from Vulcanisaeta sp.	Hot spring	hot	-	-	-	-
GCA_002496475.1	Vulcanisaeta sp002496475 (GCA_002496475.1)	91.18	0	d__Archaea;p__Thermoproteota;c__Thermoproteia;o__Thermoproteales;f__Thermocladiaceae;g__Vulcanisaeta;s__Vulcanisaeta sp002496475	PRJNA348753	SAMN06027394	Taiwan: Shi-Huang-Ping hot spring	Uncultivated Vulcanisaeta sp. UBA163 genome recovered from SRX532417	Hot spring	hot	-	-	-	date="2017-09-12T00:00:00Z" id="28894102" status="ePublished"
GCA_001316285.1	g_Vulcanisaeta sp001316285 (GCA_001316285.1)	92.22	0.74	d__Archaea;p__Thermoproteota;c__Thermoproteia;o__Thermoproteales;f__Thermocladiaceae;g__Vulcanisaeta;s__Vulcanisaeta sp001316285	PRJDB851	SAMD00000532	Hot spring	MIGS Cultured Bacterial/Archaeal sample from Vulcanisaeta sp. JCM 16161	Hot spring	hyperthermal	4.5	85	https://www.jcm.riken.jp/cgi-bin/jcm/jcm_number?JCM=16161	-
GCA_001316265.1	g_Vulcanisaeta sp001316265 (GCA_001316265.1)	91.31	0.06	d__Archaea;p__Thermoproteota;c__Thermoproteia;o__Thermoproteales;f__Thermocladiaceae;g__Vulcanisaeta;s__Vulcanisaeta sp001316265	PRJDB850	SAMD00000531	Hot spring water from Oyakotsu-jigoku (hell), Wakoto, Hokkaido, Japan.	MIGS Cultured Bacterial/Archaeal sample from Vulcanisaeta sp. JCM 16159	Hot spring	hyperthermal	4.5	85	https://www.jcm.riken.jp/cgi-bin/jcm/jcm_number?JCM=16159	-
GCF_001316245.1	g_Vulcanisaeta sp001316245 (GCF_001316245.1)	81.58	2.92	d__Archaea;p__Thermoproteota;c__Thermoproteia;o__Thermoproteales;f__Thermocladiaceae;g__Vulcanisaeta;s__Vulcanisaeta sp001316245	PRJNA224116	SAMD00000523	hot spring	MIGS Cultured Bacterial/Archaeal sample from Vulcanisaeta sp. JCM 14467	Hot spring	hyperthermal	4.5	85	https://www.jcm.riken.jp/cgi-bin/jcm/jcm_number?JCM=14467	id="24316578" status="ePublished"
GCF_026000775.1	Vulcanisaeta souniana (GCF_026000775.1)	99.74	0.49	d__Archaea;p__Thermoproteota;c__Thermoproteia;o__Thermoproteales;f__Thermocladiaceae;g__Vulcanisaeta;s__Vulcanisaeta souniana	PRJNA224116	SAMD00535535	acid hot spring	Complete genome sequence of Vulcanisaeta souniana	Hot spring	hyperthermal	5	85	https://bacdive.dsmz.de/strain/17022	id="24316578" status="ePublished"
GCF_014646555.1	Vulcanisaeta souniana (GCF_014646555.1)	99.26	1.47	d__Archaea;p__Thermoproteota;c__Thermoproteia;o__Thermoproteales;f__Thermocladiaceae;g__Vulcanisaeta;s__Vulcanisaeta souniana	PRJNA224116	SAMD00245222	none	Strain JCM 11219 of Vulcanisaeta souniana	Hot spring	hyperthermal	5	85	https://bacdive.dsmz.de/strain/17022	id="24316578" status="ePublished"
GCF_000190315.1	Vulcanisaeta moutnovskia (GCF_000190315.1)	100	0.74	d__Archaea;p__Thermoproteota;c__Thermoproteia;o__Thermoproteales;f__Thermocladiaceae;g__Vulcanisaeta;s__Vulcanisaeta moutnovskia	PRJNA224116	SAMN02603092	solfataric thermal field close to Moutnovsky volcano; Kamchatka	Sample from Vulcanisaeta moutnovskia 768-28	Solfataric soil	hyperthermal	3.5 to 6.5	60-98	Gumerov VM, Mardanov AV, Beletsky AV, Prokofeva MI, Bonch-Osmolovskaya EA, Ravin NV, Skryabin KG. Complete genome sequence of "Vulcanisaeta moutnovskia" strain 768-28, a novel member of the hyperthermophilic crenarchaeal genus Vulcanisaeta. J Bacteriol. 2011 May;193(9):2355-6. doi: 10.1128/JB.00237-11. Epub 2011 Mar 11. PMID: 21398550; PMCID: PMC3133093.	id="24316578" status="ePublished"
GCA_001315985.1	Vulcanisaeta distributa_E (GCA_001315985.1)	90.87	0	d__Archaea;p__Thermoproteota;c__Thermoproteia;o__Thermoproteales;f__Thermocladiaceae;g__Vulcanisaeta;s__Vulcanisaeta distributa_E	PRJDB790	SAMD00000415	Hot spring water, Ohwakudani, Kanagawa, Japan	MIGS Cultured Bacterial/Archaeal sample from Vulcanisaeta distributa JCM 11216	Hot spring	hyperthermal	4.5-5.5	90	https://www.jcm.riken.jp/cgi-bin/jcm/jcm_number?JCM=11212	-
GCA_002506645.1	Vulcanisaeta distributa_D (GCA_002506645.1)	94.24	3.68	d__Archaea;p__Thermoproteota;c__Thermoproteia;o__Thermoproteales;f__Thermocladiaceae;g__Vulcanisaeta;s__Vulcanisaeta distributa_D	PRJNA348753	SAMN06027509	Taiwan: Shi-Huang-Ping hot spring	Uncultivated Vulcanisaeta distributa UBA159 genome recovered from SRX532417	Hot spring	hot	-	-	-	date="2017-09-12T00:00:00Z" id="28894102" status="ePublished"
GCA_001316125.1	Vulcanisaeta distributa_C (GCA_001316125.1)	90.51	0.74	d__Archaea;p__Thermoproteota;c__Thermoproteia;o__Thermoproteales;f__Thermocladiaceae;g__Vulcanisaeta;s__Vulcanisaeta distributa_C	PRJDB828	SAMD00000514	Hot spring water, Ohwakudani, Kanagawa, Japan	MIGS Cultured Bacterial/Archaeal sample from Vulcanisaeta distributa JCM 11213	Hot spring	hyperthermal	4.5-5.5	90	https://www.jcm.riken.jp/cgi-bin/jcm/jcm_number?JCM=11212	-
GCA_001316005.1	Vulcanisaeta distributa_B (GCA_001316005.1)	93.14	1.47	d__Archaea;p__Thermoproteota;c__Thermoproteia;o__Thermoproteales;f__Thermocladiaceae;g__Vulcanisaeta;s__Vulcanisaeta distributa_B	PRJDB791	SAMD00000416	Hot spring water, Ohwakudani, Kanagawa, Japan	MIGS Cultured Bacterial/Archaeal sample from Vulcanisaeta distributa JCM 11217	Hot spring	hyperthermal	4.5-5.5	90	https://www.jcm.riken.jp/cgi-bin/jcm/jcm_number?JCM=11212	-
GCF_000148385.1	Vulcanisaeta distributa (GCF_000148385.1)	99.26	0.74	d__Archaea;p__Thermoproteota;c__Thermoproteia;o__Thermoproteales;f__Thermocladiaceae;g__Vulcanisaeta;s__Vulcanisaeta distributa	PRJNA224116	SAMN00017002	hot spring	Vulcanisaeta distributa DSM 14429, complete genome.	Hot spring	hyperthermal	4.5-5.5	90	https://www.dsmz.de/microorganisms/medium/pdf/DSMZ_Medium89a.pdf	id="24316578" status="ePublished"
GCA_002508315.1	g_Thermocladium sp002508315 (GCA_002508315.1)	83.22	0.74	d__Archaea;p__Thermoproteota;c__Thermoproteia;o__Thermoproteales;f__Thermocladiaceae;g__Thermocladium;s__Thermocladium sp002508315	PRJNA348753	SAMN06027399	Taiwan: Shi-Huang-Ping hot spring	Uncultivated Thermocladium sp. UBA166 genome recovered from SRX532417	Hot spring	hot	2.5	69		date="2017-09-12T00:00:00Z" id="28894102" status="ePublished"
GCA_001516585.1	g_Thermocladium sp001516585 (GCA_001516585.1)	97.43	0.74	d__Archaea;p__Thermoproteota;c__Thermoproteia;o__Thermoproteales;f__Thermocladiaceae;g__Thermocladium;s__Thermocladium sp001516585	PRJNA295311	SAMN04045698	coculture of 3 archaeal species originally obtained from terrestrial hot spring (Echinus Geyser; YNP)	Metagenome or environmental sample from Thermocladium sp. ECH_B	Hot spring	hot	3.3	63.5	https://doi.org/10.1111/1462-2920.13366	date="2016-04-30T00:00:00Z" id="27130276" status="eUnpublished"
GCA_001315925.1	Thermocladium modestius (GCA_001315925.1)	83.33	0	d__Archaea;p__Thermoproteota;c__Thermoproteia;o__Thermoproteales;f__Thermocladiaceae;g__Thermocladium;s__Thermocladium modestius	PRJDB787	SAMD00000407	Mud from a spring pool	MIGS Cultured Bacterial/Archaeal sample from Thermocladium modestius JCM 10088	Hot spring	hot	3.5	75	https://www.jcm.riken.jp/cgi-bin/jcm/jcm_number?JCM=10088	-
GCA_027068725.1	g_JAADER01 sp027068725 (GCA_027068725.1)	82.68	1.97	d__Archaea;p__Thermoproteota;c__Thermoproteia;o__Thermoproteales;f__Thermocladiaceae;g__JAADER01;s__JAADER01 sp027068725	PRJNA821212	SAMN27358011	marine hydrothermal vent	Microbe sample from Thermoproteales archaeon	Hydrothermal vent	hyperthermal	<4	>200	Zhou Z, St John E, Anantharaman K, Reysenbach AL. Global patterns of diversity and metabolism of microbial communities in deep-sea hydrothermal vent deposits. Microbiome. 2022 Dec 27;10(1):241. doi: 10.1186/s40168-022-01424-7. PMID: 36572924; PMCID: PMC9793634.	date="2022-12-27T00:00:00Z" id="36572924"
GCA_027036495.1	g_JAADER01 sp027036495 (GCA_027036495.1)	87.1	0.35	d__Archaea;p__Thermoproteota;c__Thermoproteia;o__Thermoproteales;f__Thermocladiaceae;g__JAADER01;s__JAADER01 sp027036495	PRJNA821212	SAMN27360953	marine hydrothermal vent	Microbe sample from Thermoproteales archaeon	Hydrothermal vent	hyperthermal	<4	>200	Zhou Z, St John E, Anantharaman K, Reysenbach AL. Global patterns of diversity and metabolism of microbial communities in deep-sea hydrothermal vent deposits. Microbiome. 2022 Dec 27;10(1):241. doi: 10.1186/s40168-022-01424-7. PMID: 36572924; PMCID: PMC9793634.	date="2022-12-27T00:00:00Z" id="36572924"
GCA_013154355.1	g_JAADER01 sp013154355 (GCA_013154355.1)	76.8	2.26	d__Archaea;p__Thermoproteota;c__Thermoproteia;o__Thermoproteales;f__Thermocladiaceae;g__JAADER01;s__JAADER01 sp013154355	PRJNA557557	SAMN12405661	none	Microbe sample from Thermoproteota archaeon	Hydrothermal vent	hyperthermal	5.2	231	Hou J, Sievert SM, Wang Y, Seewald JS, Natarajan VP, Wang F, Xiao X. Microbial succession during the transition from active to inactive stages of deep-sea hydrothermal vent sulfide chimneys. Microbiome. 2020 Jun 30;8(1):102. doi: 10.1186/s40168-020-00851-8. PMID: 32605604; PMCID: PMC7329443.	date="2020-06-30T00:00:00Z" id="32605604"
GCA_013153895.1	g_JAADER01 sp013153895 (GCA_013153895.1)	92.28	0	d__Archaea;p__Thermoproteota;c__Thermoproteia;o__Thermoproteales;f__Thermocladiaceae;g__JAADER01;s__JAADER01 sp013153895	PRJNA557557	SAMN12405657	none	Microbe sample from Thermoproteota archaeon	Hydrothermal vent	hyperthermal	5.2	231	Hou J, Sievert SM, Wang Y, Seewald JS, Natarajan VP, Wang F, Xiao X. Microbial succession during the transition from active to inactive stages of deep-sea hydrothermal vent sulfide chimneys. Microbiome. 2020 Jun 30;8(1):102. doi: 10.1186/s40168-020-00851-8. PMID: 32605604; PMCID: PMC7329443.	date="2020-06-30T00:00:00Z" id="32605604"
GCA_013153275.1	g_JAADER01 sp013153275 (GCA_013153275.1)	92.65	1.47	d__Archaea;p__Thermoproteota;c__Thermoproteia;o__Thermoproteales;f__Thermocladiaceae;g__JAADER01;s__JAADER01 sp013153275	PRJNA557557	SAMN12405656	none	Microbe sample from Thermoproteota archaeon	Hydrothermal vent	hyperthermal	5.2	231	Hou J, Sievert SM, Wang Y, Seewald JS, Natarajan VP, Wang F, Xiao X. Microbial succession during the transition from active to inactive stages of deep-sea hydrothermal vent sulfide chimneys. Microbiome. 2020 Jun 30;8(1):102. doi: 10.1186/s40168-020-00851-8. PMID: 32605604; PMCID: PMC7329443.	date="2020-06-30T00:00:00Z" id="32605604"
GCF_023256255.1	g_Caldivirga sp023256255 (GCF_023256255.1)	97.03	0.19	d__Archaea;p__Thermoproteota;c__Thermoproteia;o__Thermoproteales;f__Thermocladiaceae;g__Caldivirga;s__Caldivirga sp023256255	PRJNA224116	SAMN17914447	thermophilic sediment from acid hot spring	Metagenome-assembled genome KMA_Bin28	Hot spring	hot	3.5-4	-	-	id="24316578" status="ePublished"
GCF_002506515.1	g_Caldivirga sp002506515 (GCF_002506515.1)	98.84	0.12	d__Archaea;p__Thermoproteota;c__Thermoproteia;o__Thermoproteales;f__Thermocladiaceae;g__Caldivirga;s__Caldivirga sp002506515	PRJNA224116	SAMN06027409	water	Uncultivated Caldivirga sp. UBA161 genome recovered from SRX532417	Hot spring	hot	-	-	Taiwan: Shi-Huang-Ping hot spring	id="24316578" status="ePublished"
GCF_001663375.1	g_Caldivirga sp001663375 (GCF_001663375.1)	97.06	0.74	d__Archaea;p__Thermoproteota;c__Thermoproteia;o__Thermoproteales;f__Thermocladiaceae;g__Caldivirga;s__Caldivirga sp001663375	PRJNA224116	SAMN03580834	hot spring	Microbe sample from Caldivirga sp. MU80	Hot spring	hyperthermal	4	85	https://www.dsmz.de/collection/catalogue/details/culture/DSM-13496	id="24316578" status="ePublished"
GCF_000018305.1	Caldivirga maquilingensis (GCF_000018305.1)	99.26	0	d__Archaea;p__Thermoproteota;c__Thermoproteia;o__Thermoproteales;f__Thermocladiaceae;g__Caldivirga;s__Caldivirga maquilingensis	PRJNA224116	SAMN00623034	acidic hot spring	Sample of CALDIVIRGA MAQUILINGENSIS IC-167	Hot spring	hyperthermal	4	83	https://bacdive.dsmz.de/strain/17023	id="24316578" status="ePublished"
GCA_000016605.1	Metallosphaera sedula (GCA_000016605.1)	100	0	d__Archaea;p__Thermoproteota;c__Thermoproteia;o__Sulfolobales;f__Sulfolobaceae;g__Metallosphaera;s__Metallosphaera sedula	PRJNA17447	SAMN02598389	none	Sample from Metallosphaera sedula DSM 5348	Hot spring	hot	-	65	https://www.dsmz.de/collection/catalogue/details/culture/DSM-5348	id="18083856" status="ePublished"
GCA_000145985.1	Ignisphaera aggregans (GCA_000145985.1)	100	0	d__Archaea;p__Thermoproteota;c__Thermoproteia;o__Sulfolobales;f__Ignisphaeraceae;g__Ignisphaera;s__Ignisphaera aggregans	PRJNA33361	SAMN00016987	none	Ignisphaera aggregans DSM 17230, complete genome.	Hot spring	hot	-	-	-	id="16627639" status="ePublished"
GCA_030039795.1	g_UBA183 sp030039795 (GCA_030039795.1)	79.1	0.31	d__Archaea;p__Thermoproteota;c__Nitrososphaeria;o__Nitrososphaerales;f__UBA183;g__UBA183;s__UBA183 sp030039795	PRJNA883528	SAMN35020279	peat soil	MIMAG Metagenome-assembled Genome sample from Nitrososphaerales archaeon	Soil	-	-	-	-	date="2023-06-08T00:00:00Z" id="37291271"
GCA_030038395.1	g_UBA183 sp030038395 (GCA_030038395.1)	90.72	0.85	d__Archaea;p__Thermoproteota;c__Nitrososphaeria;o__Nitrososphaerales;f__UBA183;g__UBA183;s__UBA183 sp030038395	PRJNA883528	SAMN35020128	peat soil	MIMAG Metagenome-assembled Genome sample from Nitrososphaerales archaeon	Soil	-	-	-	-	date="2023-06-08T00:00:00Z" id="37291271"
GCA_029785825.1	g_UBA183 sp029785825 (GCA_029785825.1)	100	1.81	d__Archaea;p__Thermoproteota;c__Nitrososphaeria;o__Nitrososphaerales;f__UBA183;g__UBA183;s__UBA183 sp029785825	PRJNA666095	SAMN17775266	acid mine drainage	MIMAG Metagenome-assembled Genome sample from Nitrososphaerota archaeon	AMD	mesothermal	<5	-	-	id="33408709"
GCA_029785615.1	g_UBA183 sp029785615 (GCA_029785615.1)	90.88	0.7	d__Archaea;p__Thermoproteota;c__Nitrososphaeria;o__Nitrososphaerales;f__UBA183;g__UBA183;s__UBA183 sp029785615	PRJNA666095	SAMN17775275	acid mine drainage	MIMAG Metagenome-assembled Genome sample from Nitrososphaerota archaeon	AMD	mesothermal	<5	-	-	id="33408709"
GCA_029785195.1	g_UBA183 sp029785195 (GCA_029785195.1)	78.19	4.49	d__Archaea;p__Thermoproteota;c__Nitrososphaeria;o__Nitrososphaerales;f__UBA183;g__UBA183;s__UBA183 sp029785195	PRJNA666095	SAMN17775297	acid mine drainage	MIMAG Metagenome-assembled Genome sample from Nitrososphaerota archaeon	AMD	mesothermal	<5	-	-	id="33408709"
GCA_028866945.1	g_UBA183 sp028866945 (GCA_028866945.1)	91.83	1.22	d__Archaea;p__Thermoproteota;c__Nitrososphaeria;o__Nitrososphaerales;f__UBA183;g__UBA183;s__UBA183 sp028866945	PRJNA675967	SAMN16744971	rare earth elements-acid mine drainage (REEs-AMD) contaminated river water	MIMAG Metagenome-assembled Genome sample from Nitrososphaerota archaeon	AMD	-	-	-	-	-
GCA_027887005.1	g_UBA183 sp027887005 (GCA_027887005.1)	96.12	1.17	d__Archaea;p__Thermoproteota;c__Nitrososphaeria;o__Nitrososphaerales;f__UBA183;g__UBA183;s__UBA183 sp027887005	PRJNA883052	SAMN30958995	acidic soil	MIMAG Metagenome-assembled Genome sample from Nitrososphaerota archaeon	Soil	mesothermal	-	-	-	-
GCA_027886975.1	g_UBA183 sp027886975 (GCA_027886975.1)	94.77	3.67	d__Archaea;p__Thermoproteota;c__Nitrososphaeria;o__Nitrososphaerales;f__UBA183;g__UBA183;s__UBA183 sp027886975	PRJNA883052	SAMN30958997	acidic soil	MIMAG Metagenome-assembled Genome sample from Nitrososphaerota archaeon	Soil	mesothermal	-	-	-	-
GCA_027310575.1	g_UBA183 sp027310575 (GCA_027310575.1)	97.03	4.35	d__Archaea;p__Thermoproteota;c__Nitrososphaeria;o__Nitrososphaerales;f__UBA183;g__UBA183;s__UBA183 sp027310575	PRJNA834572	SAMN28081193	water	MIMAG Metagenome-assembled Genome sample from bacterium	AMD	mesothermal	-	-	-	date="2022-12-09T00:00:00Z" id="36494363"
GCA_021851265.1	g_UBA183 sp021851265 (GCA_021851265.1)	90.83	0.69	d__Archaea;p__Thermoproteota;c__Nitrososphaeria;o__Nitrososphaerales;f__UBA183;g__UBA183;s__UBA183 sp021851265	PRJNA666025	SAMN20843558	acid mine drainage sediment	MIMAG Metagenome-assembled Genome sample from archaeon	AMD	mesothermal	2.51	25	-	-
GCA_021823325.1	g_UBA183 sp021823325 (GCA_021823325.1)	85.65	0.02	d__Archaea;p__Thermoproteota;c__Nitrososphaeria;o__Nitrososphaerales;f__UBA183;g__UBA183;s__UBA183 sp021823325	PRJNA666025	SAMN20844463	acid mine drainage sediment	MIMAG Metagenome-assembled Genome sample from archaeon	AMD	mesothermal	2.69	25	-	-
GCA_021819035.1	g_UBA183 sp021819035 (GCA_021819035.1)	88.2	0.1	d__Archaea;p__Thermoproteota;c__Nitrososphaeria;o__Nitrososphaerales;f__UBA183;g__UBA183;s__UBA183 sp021819035	PRJNA666025	SAMN20844572	acid mine drainage sediment	MIMAG Metagenome-assembled Genome sample from archaeon	AMD	mesothermal	2.72	25	-	-
GCA_021800855.1	g_UBA183 sp021800855 (GCA_021800855.1)	90.9	1.66	d__Archaea;p__Thermoproteota;c__Nitrososphaeria;o__Nitrososphaerales;f__UBA183;g__UBA183;s__UBA183 sp021800855	PRJNA666025	SAMN20843307	acid mine drainage sediment	MIMAG Metagenome-assembled Genome sample from archaeon	AMD	mesothermal	2.99	25	-	-
GCA_021796515.1	g_UBA183 sp021796515 (GCA_021796515.1)	95.62	0.4	d__Archaea;p__Thermoproteota;c__Nitrososphaeria;o__Nitrososphaerales;f__UBA183;g__UBA183;s__UBA183 sp021796515	PRJNA666025	SAMN20844074	acid mine drainage sediment	MIMAG Metagenome-assembled Genome sample from archaeon	AMD	mesothermal	2.96	25	-	-
GCA_016432545.1	g_UBA183 sp016432545 (GCA_016432545.1)	97.57	0.97	d__Archaea;p__Thermoproteota;c__Nitrososphaeria;o__Nitrososphaerales;f__UBA183;g__UBA183;s__UBA183 sp016432545	PRJNA640378	SAMN15435638	none	Montesol18_Sp65_coassembly_Archaea_60_83	Groundwater	-	-	55	-	date="2020-05-15T00:00:00Z" id="10.1101/2020.05.14.094862" status="eUnpublished"
GCA_016200045.1	g_UBA183 sp016200045 (GCA_016200045.1)	99.51	1.94	d__Archaea;p__Thermoproteota;c__Nitrososphaeria;o__Nitrososphaerales;f__UBA183;g__UBA183;s__UBA183 sp016200045	PRJNA640378	SAMN15435687	none	Montesol18_Sp65_coassembly_Thaumarchaeota_58_13	Groundwater	mesothermal	-	55	-	date="2020-05-15T00:00:00Z" id="10.1101/2020.05.14.094862" status="eUnpublished"
GCA_016200025.1	g_UBA183 sp016200025 (GCA_016200025.1)	89.12	2.43	d__Archaea;p__Thermoproteota;c__Nitrososphaeria;o__Nitrososphaerales;f__UBA183;g__UBA183;s__UBA183 sp016200025	PRJNA640378	SAMN15435688	none	Montesol18_Sp65_coassembly_Thaumarchaeota_60_11	Groundwater	-	-	55	-	date="2020-05-15T00:00:00Z" id="10.1101/2020.05.14.094862" status="eUnpublished"
GCA_014874415.1	g_UBA183 sp014874415 (GCA_014874415.1)	91.56	3.55	d__Archaea;p__Thermoproteota;c__Nitrososphaeria;o__Nitrososphaerales;f__UBA183;g__UBA183;s__UBA183 sp014874415	PRJNA646106	SAMN15829002	Deep anoxic layer (35m depth) Cueva de la Mora	MIMAG Metagenome-assembled Genome sample from Nitrososphaerales archaeon	Acid pit lake	mesothermal			Ayala-Muñoz D, Burgos WD, Sánchez-España J, Couradeau E, Falagán C, Macalady JL. Metagenomic and Metatranscriptomic Study of Microbial Metal Resistance in an Acidic Pit Lake. Microorganisms. 2020 Sep 4;8(9):1350. doi: 10.3390/microorganisms8091350. PMID: 32899650; PMCID: PMC7563247.	date="2020-09-04T00:00:00Z" id="32899650"
GCA_021828185.1	g_UBA183 sp. (GCA_021828185.1)	97.25	1.94	d__Archaea;p__Thermoproteota;c__Nitrososphaeria;o__Nitrososphaerales;f__UBA183;g__UBA183;s__	PRJNA666025	SAMN20844569	acid mine drainage sediment	MIMAG Metagenome-assembled Genome sample from archaeon	AMD	mesothermal	2.72	25	-	-
GCA_005877365.1	g_TA-13 sp005877365 (GCA_005877365.1)	75.49	1.62	d__Archaea;p__Thermoproteota;c__Nitrososphaeria;o__Nitrososphaerales;f__UBA183;g__TA-13;s__TA-13 sp005877365	PRJNA449266	SAMN11380685	none	Microbe sample from Nitrososphaerota archaeon	Grassland	-	-	-	-	id="doi.org/10.1038/s41586-018-0207-y" status="ePublished"
GCA_005877225.1	g_TA-13 sp005877225 (GCA_005877225.1)	89.97	2.91	d__Archaea;p__Thermoproteota;c__Nitrososphaeria;o__Nitrososphaerales;f__UBA183;g__TA-13;s__TA-13 sp005877225	PRJNA449266	SAMN11380680	none	Microbe sample from Nitrososphaerota archaeon	Grassland	-	-	-	-	id="doi.org/10.1038/s41586-018-0207-y" status="ePublished"
GCA_005877185.1	g_TA-13 sp005877185 (GCA_005877185.1)	79.69	2.94	d__Archaea;p__Thermoproteota;c__Nitrososphaeria;o__Nitrososphaerales;f__UBA183;g__TA-13;s__TA-13 sp005877185	PRJNA449266	SAMN11380686	temperate grassland biome	Microbe sample from Nitrososphaerota archaeon	Grassland	-	-	-	-	id="doi.org/10.1038/s41586-018-0207-y" status="ePublished"
GCA_016193005.1	g_JACPTA01 sp016193005 (GCA_016193005.1)	84.32	0.97	d__Archaea;p__Thermoproteota;c__Nitrososphaeria;o__Nitrososphaerales;f__UBA183;g__JACPTA01;s__JACPTA01 sp016193005	PRJNA640378	SAMN15435359	none	Genasci_Feb2018_S36_SO-2_Thaumarchaeota_54_9	Groundwater	moderate thermal	-	55	-	date="2020-05-15T00:00:00Z" id="10.1101/2020.05.14.094862" status="eUnpublished"
GCA_902812495.1	g_CADDZR01 sp902812495 (GCA_902812495.1)	97.09	1.94	d__Archaea;p__Thermoproteota;c__Nitrososphaeria;o__Nitrososphaerales;f__UBA183;g__CADDZR01;s__CADDZR01 sp902812495	PRJEB36447	SAMEA6607080	none	Archeaon B13	-	unknown	-	-	-	-
GCA_027886905.1	g_BOG-1369 sp027886905 (GCA_027886905.1)	76.63	0.17	d__Archaea;p__Thermoproteota;c__Nitrososphaeria;o__Nitrososphaerales;f__UBA183;g__BOG-1369;s__BOG-1369 sp027886905	PRJNA883052	SAMN30959001	acidic soil	MIMAG Metagenome-assembled Genome sample from Nitrososphaerota archaeon	Soil	mesothermal	-	-	-	-
GCA_021848045.1	g_BOG-1369 sp021848045 (GCA_021848045.1)	88.49	0.41	d__Archaea;p__Thermoproteota;c__Nitrososphaeria;o__Nitrososphaerales;f__UBA183;g__BOG-1369;s__BOG-1369 sp021848045	PRJNA666025	SAMN20843684	acid mine drainage sediment	MIMAG Metagenome-assembled Genome sample from archaeon	AMD	mesothermal	2.58	25	-	-
GCA_003164815.1	g_BOG-1369 sp003164815 (GCA_003164815.1)	99.03	1.94	d__Archaea;p__Thermoproteota;c__Nitrososphaeria;o__Nitrososphaerales;f__UBA183;g__BOG-1369;s__BOG-1369 sp003164815	PRJNA386568	SAMN08179926	none	MAG Thaumarchaeota_bog_1369 from metagenome 20120700_S1D	Permafrost	-	-	-	-	id="30013118" status="ePublished"
GCA_003135575.1	g_BOG-1369 sp003135575 (GCA_003135575.1)	92.89	2.91	d__Archaea;p__Thermoproteota;c__Nitrososphaeria;o__Nitrososphaerales;f__UBA183;g__BOG-1369;s__BOG-1369 sp003135575	PRJNA386568	SAMN08179321	none	MAG Thaumarchaeota_palsa_1368 from metagenome 20111000_P3M	Permafrost	-	-	-	-	id="30013118" status="ePublished"
GCA_003331425.1	g_Nitrosopumilus sp002690535 (GCA_003331425.1)	100	0	d__Archaea;p__Thermoproteota;c__Nitrososphaeria;o__Nitrososphaerales;f__Nitrosopumilaceae;g__Nitrosopumilus;s__Nitrosopumilus sp002690535	PRJNA352798	SAMN08905504	none	Nitrosopumilus MED-G94	marine water	-	3.5-4	-	-	id="31921085"
GCA_001543015.1	g_Nitrosopumilus sp001543015 (GCA_001543015.1)	100	0	d__Archaea;p__Thermoproteota;c__Nitrososphaeria;o__Nitrososphaerales;f__Nitrosopumilaceae;g__Nitrosopumilus;s__Nitrosopumilus sp001543015	PRJNA287175	SAMN03777287	glass sponge collected from seamount of South China Sea	Microbe sample from Nitrosopumilus sp. LS_AOA	Animal	-	3.5-4	-	-	id="26637128" status="ePublished"
GCA_030756715.1	g_UBA164 sp030756715 (GCA_030756715.1)	91.4	1.2	d__Archaea;p__Thermoproteota;c__Nitrososphaeria;o__Conexivisphaerales;f__UBA164;g__UBA164;s__UBA164 sp030756715	PRJNA1002483	SAMN36845331	hot spring sediments	MIMAG Metagenome-assembled Genome sample from Conexivisphaerales archaeon	Hot spring	moderate thermal	3.2	50-56	Maltseva, Anastasiia & Klyukina, Alexandra & Elcheninov, Alexander & Pimenov, Nikolay & Rusanov, Igor & Kublanov, Ilya & Kochetkova, Tatiana & Frolov, Evgenii. (2023). Water and Sediments of an Acidic Hot Spring—Distinct Differentiation with Regard to the Microbial Community Composition and Functions. Water. 15. 3415. 10.3390/w15193415.	-
GCA_029775955.1	g_UBA164 sp029775955 (GCA_029775955.1)	85.06	3.08	d__Archaea;p__Thermoproteota;c__Nitrososphaeria;o__Conexivisphaerales;f__UBA164;g__UBA164;s__UBA164 sp029775955	PRJNA699377	SAMN34105811	hot spring sediments	MIMAG Metagenome-assembled Genome sample from Nitrososphaeria archaeon	Hot spring	hyperthermal	6–9.6	60–98	Hua, ZS., Wang, YL., Evans, P.N. et al. Insights into the ecological roles and evolution of methyl-coenzyme M reductase-containing hot spring Archaea. Nat Commun 10, 4574 (2019).	-
GCA_023256355.1	g_UBA164 sp023256355 (GCA_023256355.1)	81.96	1.75	d__Archaea;p__Thermoproteota;c__Nitrososphaeria;o__Conexivisphaerales;f__UBA164;g__UBA164;s__UBA164 sp023256355	PRJNA419239	SAMN17914441	thermophilic sediment from acid hot spring	Metagenome-assembled genome KMA_Bin22	Hot spring	hot	3.5-4	-	-	-
GCA_009903795.1	g_UBA164 sp009903795 (GCA_009903795.1)	89	0	d__Archaea;p__Thermoproteota;c__Nitrososphaeria;o__Conexivisphaerales;f__UBA164;g__UBA164;s__UBA164 sp009903795	PRJNA600296	SAMN13824566	none	MIMAG Metagenome-assembled Genome sample from Nitrososphaerota archaeon	Hot spring	hot	5.6	77.4	Payne D, Dunham EC, Mohr E, Miller I, Arnold A, Erickson R, Fones EM, Lindsay MR, Colman DR, Boyd ES. Geologic legacy spanning >90 years explains unique Yellowstone hot spring geochemistry and biodiversity. Environ Microbiol. 2019 Nov;21(11):4180-4195. doi: 10.1111/1462-2920.14775. Epub 2019 Aug 27. PMID: 31397054.	date="2019-08-10T00:00:00Z" id="31397054" status="ePublished"
GCA_002499005.1	g_UBA164 sp002499005 (GCA_002499005.1)	84.14	0.97	d__Archaea;p__Thermoproteota;c__Nitrososphaeria;o__Conexivisphaerales;f__UBA164;g__UBA164;s__UBA164 sp002499005	PRJNA348753	SAMN06027423	Taiwan: Shi-Huang-Ping hot spring	Uncultivated Thaumarchaeota archaeon UBA164 genome recovered from SRX532417	Hot spring	hot	-	-	-	date="2017-09-12T00:00:00Z" id="28894102" status="ePublished"
GCA_029786595.1	g_JAJZYL01 sp029786595 (GCA_029786595.1)	82.69	4.24	d__Archaea;p__Thermoproteota;c__Nitrososphaeria;o__Conexivisphaerales;f__UBA164;g__JAJZYL01;s__JAJZYL01 sp029786595	PRJNA666095	SAMN17775229	acid mine drainage	MIMAG Metagenome-assembled Genome sample from Nitrososphaerota archaeon	AMD	mesothermal	<5	-	-	id="33408709"
GCA_023381255.1	f__UBA164 (GCA_023381255.1)	86.08	0.97	d__Archaea;p__Thermoproteota;c__Nitrososphaeria;o__Conexivisphaerales;f__UBA164;g__;s__	PRJNA666095	SAMN27868189	Fankou acid mine drainage sediment Core A	MIMAG Metagenome-assembled Genome sample from Nitrososphaerota archaeon	AMD	mesothermal	<5	-	-	id="33408709"
GCA_014361445.1	g_WYZ-LMO10 sp014361445 (GCA_014361445.1)	99.07	0	d__Archaea;p__Thermoproteota;c__Methanomethylicia;o__Methanomethylicales;f__Methanomethylicaceae;g__WYZ-LMO10;s__WYZ-LMO10 sp014361445	PRJNA635524	SAMN15637553	none	Microbe sample from Candidatus Methanomethylicales archaeon	Oil field	-	-	-	-	date="2020-09-01T00:00:00Z" id="32786606" status="ePublished"
GCA_004028775.1	Methanosuratus subterraneum_A (GCA_004028775.1)	100	0	d__Archaea;p__Thermoproteota;c__Methanomethylicia;o__Methanomethylicales;f__Methanomethylicaceae;g__Methanosuratus;s__Methanosuratus subterraneum_A	PRJNA414521	SAMN10531977	none	Microbe sample from subsurface metagenome	Oil field	-	3.5-4	-	-	date="2020-02-25T00:00:00Z" id="32106565"
GCA_015522685.1	g_WALU01 sp015522685 (GCA_015522685.1)	92.45	1.01	d__Archaea;p__Thermoproteota;c__Korarchaeia;o__Korarchaeales;f__Korarchaeaceae;g__WALU01;s__WALU01 sp015522685	PRJNA546572	SAMN12837227	none	Microbe sample from Thermoproteota archaeon	Hydrothermal vent	hot	-	-	-	date="2020-12-04T00:00:00Z" id="33277434"
GCF_003947435.1	Methanodesulfokores washburnensis (GCF_003947435.1)	93.93	2.8	d__Archaea;p__Thermoproteota;c__Korarchaeia;o__Korarchaeales;f__Korarchaeaceae;g__Methanodesulfokores;s__Methanodesulfokores washburnensis	PRJNA224116	SAMN10094317	Washburn Hot Springs (Yellowstone National Park)	Metagenome assembled genome for Candidatus Methanodesulfokores washburnensis	Hot spring	hot	6.4	65–70	McKay LJ, Dlakić M, Fields MW, Delmont TO, Eren AM, Jay ZJ, Klingelsmith KB, Rusch DB, Inskeep WP. Co-occurring genomic capacity for anaerobic methane and dissimilatory sulfur metabolisms discovered in the Korarchaeota. Nat Microbiol. 2019 Apr;4(4):614-622. doi: 10.1038/s41564-019-0362-4. Epub 2019 Mar 4. PMID: 30833730.	id="24316578" status="ePublished"
GCA_003344655.1	g_Korarchaeum sp003344655 (GCA_003344655.1)	88.25	0.93	d__Archaea;p__Thermoproteota;c__Korarchaeia;o__Korarchaeales;f__Korarchaeaceae;g__Korarchaeum;s__Korarchaeum sp003344655	PRJNA322661	SAMN05172504	none	Microbe sample from Candidatus Korarchaeota archaeon NZ13-K	Hot spring	hot	-	-	-	-
GCA_017601225.1	g_JAAOZP01 sp017601225 (GCA_017601225.1)	87.38	0	d__Archaea;p__Thermoproteota;c__EX4484-205;o__EX4484-205;f__JAAOZP01;g__JAAOZP01;s__JAAOZP01 sp017601225	PRJNA544494	SAMN17857179	none	Metagenome or environmental sample from Hot springs China metagenomic assembly	Hot spring	hot	-	-	-	date="2018-07-19T00:00:00Z" id="30026532"
GCA_017601245.1	g_JAAOZP01 sp011363915 (GCA_017601245.1)	92.23	0	d__Archaea;p__Thermoproteota;c__EX4484-205;o__EX4484-205;f__JAAOZP01;g__JAAOZP01;s__JAAOZP01 sp011363915	PRJNA544494	SAMN17859761	none	Metagenome or environmental sample from Hot springs China metagenomic assembly	Hot spring	hot		-	-	date="2018-07-19T00:00:00Z" id="30026532"
GCA_011373895.1	g_DRVV01 sp011373895 (GCA_011373895.1)	99.07	0	d__Archaea;p__Thermoproteota;c__Bathyarchaeia;o__B26-1;f__UBA233;g__DRVV01;s__DRVV01 sp011373895	PRJNA480137	SAMN09638940	none	Microbe sample from Candidatus Bathyarchaeota archaeon	Hot spring	hot	-	-	Zhou Z et al., "Genome- and Community-Level Interaction Insights into Carbon Utilization and Element Cycling Functions of Hydrothermarchaeota in Hydrothermal Sediment.", mSystems, 2020 Jan 7;5(1)	date="2020-01-07T00:00:00Z" id="31911466"
GCA_018396775.1	g_DTDX01 sp018396775 (GCA_018396775.1)	97.2	0	d__Archaea;p__Thermoproteota;c__Bathyarchaeia;o__40CM-2-53-6;f__DTDX01;g__DTDX01;s__DTDX01 sp018396775	PRJNA544494	SAMN18839138	none	MIMAG Metagenome-assembled Genome sample from Candidatus Bathyarchaeota archaeon	Hot spring	hot	6-7.6	55	Qi Y, Evans PN, Li Y, Rao Y, Qu Y, Tan S, Jiao J, Chen Y, Hedlund BP,Shu W, Hua Z, Li W,2021.Comparative Genomics Reveals Thermal Adaptation and a High Metabolic Diversity in “Candidatus Bathyarchaeia”. mSystems6:10.1128/msystems.00252-21.https://doi.org/10.1128/msystems.00252-21	date="2018-07-19T00:00:00Z" id="30026532"
GCA_030046135.1	g_UBA184 sp030046135 (GCA_030046135.1)	79.95	2.39	d__Archaea;p__Thermoplasmatota;c__Thermoplasmata;o__UBA184;f__UBA184;g__UBA184;s__UBA184 sp030046135	PRJNA883528	SAMN35020521	peat soil	MIMAG Metagenome-assembled Genome sample from Thermoplasmata archaeon	Soil	-	-	-	-	date="2023-06-08T00:00:00Z" id="37291271"
GCA_030041735.1	g_UBA184 sp030041735 (GCA_030041735.1)	84.26	2.9	d__Archaea;p__Thermoplasmatota;c__Thermoplasmata;o__UBA184;f__UBA184;g__UBA184;s__UBA184 sp030041735	PRJNA883528	SAMN35020441	peat soil	MIMAG Metagenome-assembled Genome sample from Thermoplasmata archaeon	Soil	-	-	-	-	date="2023-06-08T00:00:00Z" id="37291271"
GCA_030041075.1	g_UBA184 sp030041075 (GCA_030041075.1)	89.4	0.36	d__Archaea;p__Thermoplasmatota;c__Thermoplasmata;o__UBA184;f__UBA184;g__UBA184;s__UBA184 sp030041075	PRJNA883528	SAMN35020118	peat soil	MIMAG Metagenome-assembled Genome sample from Thermoplasmata archaeon	Soil	-	-	-	-	date="2023-06-08T00:00:00Z" id="37291271"
GCA_030040915.1	g_UBA184 sp030040915 (GCA_030040915.1)	85.02	2.37	d__Archaea;p__Thermoplasmatota;c__Thermoplasmata;o__UBA184;f__UBA184;g__UBA184;s__UBA184 sp030040915	PRJNA883528	SAMN35020215	peat soil	MIMAG Metagenome-assembled Genome sample from Thermoplasmata archaeon	Soil	-	-	-	-	date="2023-06-08T00:00:00Z" id="37291271"
GCA_030040865.1	g_UBA184 sp030040865 (GCA_030040865.1)	79.65	0.47	d__Archaea;p__Thermoplasmatota;c__Thermoplasmata;o__UBA184;f__UBA184;g__UBA184;s__UBA184 sp030040865	PRJNA883528	SAMN35020230	peat soil	MIMAG Metagenome-assembled Genome sample from Thermoplasmata archaeon	Soil	-	-	-	-	date="2023-06-08T00:00:00Z" id="37291271"
GCA_030040775.1	g_UBA184 sp030040775 (GCA_030040775.1)	81.78	2.07	d__Archaea;p__Thermoplasmatota;c__Thermoplasmata;o__UBA184;f__UBA184;g__UBA184;s__UBA184 sp030040775	PRJNA883528	SAMN35020234	peat soil	MIMAG Metagenome-assembled Genome sample from Thermoplasmata archaeon	Soil	-	-	-	-	date="2023-06-08T00:00:00Z" id="37291271"
GCA_030038895.1	g_UBA184 sp030038895 (GCA_030038895.1)	90.34	2.01	d__Archaea;p__Thermoplasmatota;c__Thermoplasmata;o__UBA184;f__UBA184;g__UBA184;s__UBA184 sp030038895	PRJNA883528	SAMN35020178	peat soil	MIMAG Metagenome-assembled Genome sample from Thermoplasmata archaeon	Soil	-	-	-	-	date="2023-06-08T00:00:00Z" id="37291271"
GCA_030038885.1	g_UBA184 sp030038885 (GCA_030038885.1)	84.38	0.19	d__Archaea;p__Thermoplasmatota;c__Thermoplasmata;o__UBA184;f__UBA184;g__UBA184;s__UBA184 sp030038885	PRJNA883528	SAMN35020179	peat soil	MIMAG Metagenome-assembled Genome sample from Thermoplasmata archaeon	Soil	-	-	-	-	date="2023-06-08T00:00:00Z" id="37291271"
GCA_030038655.1	g_UBA184 sp030038655 (GCA_030038655.1)	81.33	1.24	d__Archaea;p__Thermoplasmatota;c__Thermoplasmata;o__UBA184;f__UBA184;g__UBA184;s__UBA184 sp030038655	PRJNA883528	SAMN35020222	peat soil	MIMAG Metagenome-assembled Genome sample from Thermoplasmata archaeon	Soil	-	-	-	-	date="2023-06-08T00:00:00Z" id="37291271"
GCA_030038605.1	g_UBA184 sp030038605 (GCA_030038605.1)	77.07	3.24	d__Archaea;p__Thermoplasmatota;c__Thermoplasmata;o__UBA184;f__UBA184;g__UBA184;s__UBA184 sp030038605	PRJNA883528	SAMN35020227	peat soil	MIMAG Metagenome-assembled Genome sample from Thermoplasmata archaeon	Soil	-	-	-	-	date="2023-06-08T00:00:00Z" id="37291271"
GCA_030038095.1	g_UBA184 sp030038095 (GCA_030038095.1)	91.91	0.79	d__Archaea;p__Thermoplasmatota;c__Thermoplasmata;o__UBA184;f__UBA184;g__UBA184;s__UBA184 sp030038095	PRJNA883528	SAMN35020139	peat soil	MIMAG Metagenome-assembled Genome sample from Thermoplasmata archaeon	Soil	-	-	-	-	date="2023-06-08T00:00:00Z" id="37291271"
GCA_030037855.1	g_UBA184 sp030037855 (GCA_030037855.1)	84.91	2.07	d__Archaea;p__Thermoplasmatota;c__Thermoplasmata;o__UBA184;f__UBA184;g__UBA184;s__UBA184 sp030037855	PRJNA883528	SAMN35020153	peat soil	MIMAG Metagenome-assembled Genome sample from Thermoplasmata archaeon	Soil	-	-	-	-	date="2023-06-08T00:00:00Z" id="37291271"
GCA_030037815.1	g_UBA184 sp030037815 (GCA_030037815.1)	88.95	1.04	d__Archaea;p__Thermoplasmatota;c__Thermoplasmata;o__UBA184;f__UBA184;g__UBA184;s__UBA184 sp030037815	PRJNA883528	SAMN35020154	peat soil	MIMAG Metagenome-assembled Genome sample from Thermoplasmata archaeon	Soil	-	-	-	-	date="2023-06-08T00:00:00Z" id="37291271"
GCA_030037695.1	g_UBA184 sp030037695 (GCA_030037695.1)	78.4	2.83	d__Archaea;p__Thermoplasmatota;c__Thermoplasmata;o__UBA184;f__UBA184;g__UBA184;s__UBA184 sp030037695	PRJNA883528	SAMN35020160	peat soil	MIMAG Metagenome-assembled Genome sample from Thermoplasmata archaeon	Soil	-	-	-	-	date="2023-06-08T00:00:00Z" id="37291271"
GCA_030037395.1	g_UBA184 sp030037395 (GCA_030037395.1)	83.77	0.28	d__Archaea;p__Thermoplasmatota;c__Thermoplasmata;o__UBA184;f__UBA184;g__UBA184;s__UBA184 sp030037395	PRJNA883528	SAMN35020190	peat soil	MIMAG Metagenome-assembled Genome sample from Thermoplasmata archaeon	Soil	-	-	-	-	date="2023-06-08T00:00:00Z" id="37291271"
GCA_030037035.1	g_UBA184 sp030037035 (GCA_030037035.1)	75.05	0.02	d__Archaea;p__Thermoplasmatota;c__Thermoplasmata;o__UBA184;f__UBA184;g__UBA184;s__UBA184 sp030037035	PRJNA883528	SAMN35020207	peat soil	MIMAG Metagenome-assembled Genome sample from Thermoplasmata archaeon	Soil	-	-	-	-	date="2023-06-08T00:00:00Z" id="37291271"
GCA_027365105.1	g_UBA184 sp027365105 (GCA_027365105.1)	97.54	0.29	d__Archaea;p__Thermoplasmatota;c__Thermoplasmata;o__UBA184;f__UBA184;g__UBA184;s__UBA184 sp027365105	PRJNA834572	SAMN28406439	sediment	MIMAG Metagenome-assembled Genome sample from Thermoplasmata archaeon	AMD	-	-	-	Wang L, Liu W, Liang J, Zhao L, Li Q, Zhou C, Cen H, Weng Q, Zhang G. Mining of novel secondary metabolite biosynthetic gene clusters from acid mine drainage. Sci Data. 2022 Dec 9;9(1):760. doi: 10.1038/s41597-022-01866-6. PMID: 36494363; PMCID: PMC9734747.	date="2022-12-09T00:00:00Z" id="36494363"
GCA_027315455.1	g_UBA184 sp027315455 (GCA_027315455.1)	94.27	0	d__Archaea;p__Thermoplasmatota;c__Thermoplasmata;o__UBA184;f__UBA184;g__UBA184;s__UBA184 sp027315455	PRJNA834572	SAMN28228173	soil	MIMAG Metagenome-assembled Genome sample from Thermoplasmata archaeon	AMD	-	-	-	Wang L, Liu W, Liang J, Zhao L, Li Q, Zhou C, Cen H, Weng Q, Zhang G. Mining of novel secondary metabolite biosynthetic gene clusters from acid mine drainage. Sci Data. 2022 Dec 9;9(1):760. doi: 10.1038/s41597-022-01866-6. PMID: 36494363; PMCID: PMC9734747.	date="2022-12-09T00:00:00Z" id="36494363"
GCA_027315165.1	g_UBA184 sp027315165 (GCA_027315165.1)	94.45	2.02	d__Archaea;p__Thermoplasmatota;c__Thermoplasmata;o__UBA184;f__UBA184;g__UBA184;s__UBA184 sp027315165	PRJNA834572	SAMN28228187	soil	MIMAG Metagenome-assembled Genome sample from Thermoplasmata archaeon	AMD	-	-	-	-	date="2022-12-09T00:00:00Z" id="36494363"
GCA_027309555.1	g_UBA184 sp027309555 (GCA_027309555.1)	90.31	0.51	d__Archaea;p__Thermoplasmatota;c__Thermoplasmata;o__UBA184;f__UBA184;g__UBA184;s__UBA184 sp027309555	PRJNA834572	SAMN28081245	water	MIMAG Metagenome-assembled Genome sample from bacterium	AMD	mesothermal	-	-	Wang L, Liu W, Liang J, Zhao L, Li Q, Zhou C, Cen H, Weng Q, Zhang G. Mining of novel secondary metabolite biosynthetic gene clusters from acid mine drainage. Sci Data. 2022 Dec 9;9(1):760. doi: 10.1038/s41597-022-01866-6. PMID: 36494363; PMCID: PMC9734747.	date="2022-12-09T00:00:00Z" id="36494363"
GCA_022750435.1	g_UBA184 sp022750435 (GCA_022750435.1)	84.41	0.89	d__Archaea;p__Thermoplasmatota;c__Thermoplasmata;o__UBA184;f__UBA184;g__UBA184;s__UBA184 sp022750435	PRJNA795910	SAMN24802867	acidic soil	MIMAG Metagenome-assembled Genome sample from Thermoplasmata archaeon	Soil	mesothermal	-	-	-	-
GCA_022750415.1	g_UBA184 sp022750415 (GCA_022750415.1)	90.3	0.98	d__Archaea;p__Thermoplasmatota;c__Thermoplasmata;o__UBA184;f__UBA184;g__UBA184;s__UBA184 sp022750415	PRJNA795910	SAMN24802868	acidic soil	MIMAG Metagenome-assembled Genome sample from Thermoplasmata archaeon	Soil	mesothermal	-	-	-	-
GCA_022750355.1	g_UBA184 sp022750355 (GCA_022750355.1)	75.26	1.04	d__Archaea;p__Thermoplasmatota;c__Thermoplasmata;o__UBA184;f__UBA184;g__UBA184;s__UBA184 sp022750355	PRJNA795910	SAMN24802871	acidic soil	MIMAG Metagenome-assembled Genome sample from Thermoplasmata archaeon	Soil	mesothermal	-	-	-	-
GCA_022750295.1	g_UBA184 sp022750295 (GCA_022750295.1)	90.94	0.34	d__Archaea;p__Thermoplasmatota;c__Thermoplasmata;o__UBA184;f__UBA184;g__UBA184;s__UBA184 sp022750295	PRJNA795910	SAMN24802874	acidic soil	MIMAG Metagenome-assembled Genome sample from Candidatus Lutacidiplasma silvani	Soil	mesothermal	-	-	-	-
GCA_022750155.1	g_UBA184 sp022750155 (GCA_022750155.1)	93.7	1.82	d__Archaea;p__Thermoplasmatota;c__Thermoplasmata;o__UBA184;f__UBA184;g__UBA184;s__UBA184 sp022750155	PRJNA795910	SAMN24802881	acidic soil	MIMAG Metagenome-assembled Genome sample from Thermoplasmata archaeon	Soil	-	-	-	-	-
GCA_022750115.1	g_UBA184 sp022750115 (GCA_022750115.1)	90.39	1.25	d__Archaea;p__Thermoplasmatota;c__Thermoplasmata;o__UBA184;f__UBA184;g__UBA184;s__UBA184 sp022750115	PRJNA795910	SAMN24802883	acidic soil	MIMAG Metagenome-assembled Genome sample from Thermoplasmata archaeon	Soil	mesothermal	-	-	-	-
GCA_022750055.1	g_UBA184 sp022750055 (GCA_022750055.1)	94.25	0.25	d__Archaea;p__Thermoplasmatota;c__Thermoplasmata;o__UBA184;f__UBA184;g__UBA184;s__UBA184 sp022750055	PRJNA795910	SAMN24802886	acidic soil	MIMAG Metagenome-assembled Genome sample from Thermoplasmata archaeon	Soil	mesothermal	-	-	-	-
GCA_022749935.1	g_UBA184 sp022749935 (GCA_022749935.1)	95.2	2.73	d__Archaea;p__Thermoplasmatota;c__Thermoplasmata;o__UBA184;f__UBA184;g__UBA184;s__UBA184 sp022749935	PRJNA795910	SAMN24802891	acidic soil	MIMAG Metagenome-assembled Genome sample from Thermoplasmata archaeon	Soil	-	-	-	-	-
GCA_022749905.1	g_UBA184 sp022749905 (GCA_022749905.1)	86.93	3.33	d__Archaea;p__Thermoplasmatota;c__Thermoplasmata;o__UBA184;f__UBA184;g__UBA184;s__UBA184 sp022749905	PRJNA795910	SAMN24802895	acidic soil	MIMAG Metagenome-assembled Genome sample from Thermoplasmata archaeon	Soil	mesothermal	-	-	-	-
GCA_022749895.1	g_UBA184 sp022749895 (GCA_022749895.1)	83.19	1.04	d__Archaea;p__Thermoplasmatota;c__Thermoplasmata;o__UBA184;f__UBA184;g__UBA184;s__UBA184 sp022749895	PRJNA795910	SAMN24802893	acidic soil	MIMAG Metagenome-assembled Genome sample from Thermoplasmata archaeon	Soil	mesothermal	-	-	-	-
GCA_022749835.1	g_UBA184 sp022749835 (GCA_022749835.1)	82.41	2.07	d__Archaea;p__Thermoplasmatota;c__Thermoplasmata;o__UBA184;f__UBA184;g__UBA184;s__UBA184 sp022749835	PRJNA795910	SAMN24802899	acidic soil	MIMAG Metagenome-assembled Genome sample from Thermoplasmata archaeon	Soil	-	-	-	-	-
GCA_021848165.1	g_UBA184 sp021848165 (GCA_021848165.1)	78.95	0.71	d__Archaea;p__Thermoplasmatota;c__Thermoplasmata;o__UBA184;f__UBA184;g__UBA184;s__UBA184 sp021848165	PRJNA666025	SAMN20843678	acid mine drainage sediment	MIMAG Metagenome-assembled Genome sample from Thermoplasmata archaeon	AMD	mesothermal	2.58	25	-	-
GCA_021844945.1	g_UBA184 sp021844945 (GCA_021844945.1)	86.67	0.42	d__Archaea;p__Thermoplasmatota;c__Thermoplasmata;o__UBA184;f__UBA184;g__UBA184;s__UBA184 sp021844945	PRJNA666025	SAMN22939289	acid mine drainage sediment	MIMAG Metagenome-assembled Genome sample from Thermoplasmata archaeon	AMD	mesothermal	2.72	25	-	-
GCA_021828195.1	g_UBA184 sp021828195 (GCA_021828195.1)	93.63	0.03	d__Archaea;p__Thermoplasmatota;c__Thermoplasmata;o__UBA184;f__UBA184;g__UBA184;s__UBA184 sp021828195	PRJNA666025	SAMN20844577	acid mine drainage sediment	MIMAG Metagenome-assembled Genome sample from Thermoplasmata archaeon	AMD	mesothermal	2.72	25	-	-
GCA_021826685.1	g_UBA184 sp021826685 (GCA_021826685.1)	90.23	0.41	d__Archaea;p__Thermoplasmatota;c__Thermoplasmata;o__UBA184;f__UBA184;g__UBA184;s__UBA184 sp021826685	PRJNA666025	SAMN20844736	acid mine drainage sediment	MIMAG Metagenome-assembled Genome sample from Thermoplasmata archaeon	AMD	mesothermal	2.95	25	-	-
GCA_021823085.1	g_UBA184 sp021823085 (GCA_021823085.1)	82.42	3.73	d__Archaea;p__Thermoplasmatota;c__Thermoplasmata;o__UBA184;f__UBA184;g__UBA184;s__UBA184 sp021823085	PRJNA666025	SAMN20844489	acid mine drainage sediment	MIMAG Metagenome-assembled Genome sample from Thermoplasmata archaeon	AMD	mesothermal	2.69	25	-	-
GCA_021817605.1	g_UBA184 sp021817605 (GCA_021817605.1)	100	0.14	d__Archaea;p__Thermoplasmatota;c__Thermoplasmata;o__UBA184;f__UBA184;g__UBA184;s__UBA184 sp021817605	PRJNA666025	SAMN20844626	acid mine drainage sediment	MIMAG Metagenome-assembled Genome sample from Thermoplasmata archaeon	AMD	mesothermal	2.82	25	-	-
GCA_021817245.1	g_UBA184 sp021817245 (GCA_021817245.1)	92.86	3.98	d__Archaea;p__Thermoplasmatota;c__Thermoplasmata;o__UBA184;f__UBA184;g__UBA184;s__UBA184 sp021817245	PRJNA666025	SAMN20844655	acid mine drainage sediment	MIMAG Metagenome-assembled Genome sample from Thermoplasmata archaeon	AMD	mesothermal	2.93	25	-	-
GCA_021816955.1	g_UBA184 sp021816955 (GCA_021816955.1)	93.52	0.6	d__Archaea;p__Thermoplasmatota;c__Thermoplasmata;o__UBA184;f__UBA184;g__UBA184;s__UBA184 sp021816955	PRJNA666025	SAMN20844680	acid mine drainage sediment	MIMAG Metagenome-assembled Genome sample from Thermoplasmata archaeon	AMD	mesothermal	2.93	25	-	-
GCA_021816865.1	g_UBA184 sp021816865 (GCA_021816865.1)	83.26	0.27	d__Archaea;p__Thermoplasmatota;c__Thermoplasmata;o__UBA184;f__UBA184;g__UBA184;s__UBA184 sp021816865	PRJNA666025	SAMN20844688	acid mine drainage sediment	MIMAG Metagenome-assembled Genome sample from Thermoplasmata archaeon	AMD	mesothermal	2.93	25	-	-
GCA_021812305.1	g_UBA184 sp021812305 (GCA_021812305.1)	79.69	0.46	d__Archaea;p__Thermoplasmatota;c__Thermoplasmata;o__UBA184;f__UBA184;g__UBA184;s__UBA184 sp021812305	PRJNA666025	SAMN20844458	acid mine drainage sediment	MIMAG Metagenome-assembled Genome sample from Thermoplasmata archaeon	AMD	mesothermal	2.69	25	-	-
GCA_021801925.1	g_UBA184 sp021801925 (GCA_021801925.1)	94.67	0.02	d__Archaea;p__Thermoplasmatota;c__Thermoplasmata;o__UBA184;f__UBA184;g__UBA184;s__UBA184 sp021801925	PRJNA666025	SAMN20844053	acid mine drainage sediment	MIMAG Metagenome-assembled Genome sample from Thermoplasmata archaeon	AMD	mesothermal	2.96	25	-	-
GCA_021798415.1	g_UBA184 sp021798415 (GCA_021798415.1)	94.13	0.71	d__Archaea;p__Thermoplasmatota;c__Thermoplasmata;o__UBA184;f__UBA184;g__UBA184;s__UBA184 sp021798415	PRJNA666025	SAMN20843514	acid mine drainage sediment	MIMAG Metagenome-assembled Genome sample from Thermoplasmata archaeon	AMD	mesothermal	2.85	25	-	-
GCA_021792485.1	g_UBA184 sp021792485 (GCA_021792485.1)	80.48	2.07	d__Archaea;p__Thermoplasmatota;c__Thermoplasmata;o__UBA184;f__UBA184;g__UBA184;s__UBA184 sp021792485	PRJNA666025	SAMN20843200	acid mine drainage sediment	MIMAG Metagenome-assembled Genome sample from Thermoplasmata archaeon	AMD	mesothermal	3.06	25	-	-
GCA_021791335.1	g_UBA184 sp021791335 (GCA_021791335.1)	93.43	0.69	d__Archaea;p__Thermoplasmatota;c__Thermoplasmata;o__UBA184;f__UBA184;g__UBA184;s__UBA184 sp021791335	PRJNA666025	SAMN20843256	acid mine drainage sediment	MIMAG Metagenome-assembled Genome sample from Thermoplasmata archaeon	AMD	mesothermal	5.45	25	-	-
GCA_013290045.1	g_UBA184 sp013290045 (GCA_013290045.1)	91.84	1.6	d__Archaea;p__Thermoplasmatota;c__Thermoplasmata;o__UBA184;f__UBA184;g__UBA184;s__UBA184 sp013290045	PRJNA608716	SAMN14214660	none	1159581.fa.52	Soil	mesothermal	-	-	-	date="2020-03-10T00:00:00Z" id="32156798"
GCA_013044425.1	g_UBA184 sp013044425 (GCA_013044425.1)	84.36	1.6	d__Archaea;p__Thermoplasmatota;c__Thermoplasmata;o__UBA184;f__UBA184;g__UBA184;s__UBA184 sp013044425	PRJNA554371	SAMN14771053	none	MIMAG Metagenome-assembled Genome sample from Thermoplasmata archaeon	AMD	-	-	-	-	-
GCA_002503985.1	g_UBA184 sp002503985 (GCA_002503985.1)	98	1.72	d__Archaea;p__Thermoplasmatota;c__Thermoplasmata;o__UBA184;f__UBA184;g__UBA184;s__UBA184 sp002503985	PRJNA348753	SAMN06027266	Marcell Experimental Forest, MN, USA	Uncultivated Thermoplasmata archaeon UBA61 genome recovered from SRX461673	Soil	mesothermal	3.75	-	Lin X, Handley KM, Gilbert JA, Kostka JE. Metabolic potential of fatty acid oxidation and anaerobic respiration by abundant members of Thaumarchaeota and Thermoplasmata in deep anoxic peat. ISME J. 2015;9(12):2740-2744. doi:10.1038/ismej.2015.77	date="2017-09-12T00:00:00Z" id="28894102" status="ePublished"
GCA_002495185.1	g_UBA184 sp002495185 (GCA_002495185.1)	91.8	3.6	d__Archaea;p__Thermoplasmatota;c__Thermoplasmata;o__UBA184;f__UBA184;g__UBA184;s__UBA184 sp002495185	PRJNA348753	SAMN06027448	SRX243587_PRJNA188489 • SRP018759	Uncultivated Thermoplasmata archaeon UBA184 genome recovered from SRX243587	Soil	mesothermal	5.1	-	doi: https://doi.org/10.1101/018895	date="2017-09-12T00:00:00Z" id="28894102" status="ePublished"
GCA_021819135.1	g_UBA184 (GCA_021819135.1)	95.07	1.6	d__Archaea;p__Thermoplasmatota;c__Thermoplasmata;o__UBA184;f__UBA184;g__UBA184;s__	PRJNA666025	SAMN20844565	acid mine drainage sediment	MIMAG Metagenome-assembled Genome sample from Thermoplasmata archaeon	AMD	mesothermal	2.72	25	-	-
GCA_021821785.1	g_UBA184 sp. (GCA_021821785.1)	94.27	0.93	d__Archaea;p__Thermoplasmatota;c__Thermoplasmata;o__UBA184;f__UBA184;g__UBA184;s__	PRJNA666025	SAMN20844148	acid mine drainage sediment	MIMAG Metagenome-assembled Genome sample from Thermoplasmata archaeon	AMD	mesothermal	2.96	25	-	-
GCA_030041175.1	g_JAKIWV01 sp030041175 (GCA_030041175.1)	89.18	0.73	d__Archaea;p__Thermoplasmatota;c__Thermoplasmata;o__UBA184;f__UBA184;g__JAKIWV01;s__JAKIWV01 sp030041175	PRJNA883528	SAMN35020113	peat soil	MIMAG Metagenome-assembled Genome sample from Thermoplasmata archaeon	Soil	-	-	-	-	date="2023-06-08T00:00:00Z" id="37291271"
GCA_030037955.1	g_JAKIWV01 sp030037955 (GCA_030037955.1)	89.57	0.82	d__Archaea;p__Thermoplasmatota;c__Thermoplasmata;o__UBA184;f__UBA184;g__JAKIWV01;s__JAKIWV01 sp030037955	PRJNA883528	SAMN35020148	peat soil	MIMAG Metagenome-assembled Genome sample from Thermoplasmata archaeon	Soil	-	-	-	-	date="2023-06-08T00:00:00Z" id="37291271"
GCA_030037875.1	g_JAKIWV01 sp030037875 (GCA_030037875.1)	90.52	2.97	d__Archaea;p__Thermoplasmatota;c__Thermoplasmata;o__UBA184;f__UBA184;g__JAKIWV01;s__JAKIWV01 sp030037875	PRJNA883528	SAMN35020150	peat soil	MIMAG Metagenome-assembled Genome sample from Thermoplasmata archaeon	Soil	-	-	-	-	date="2023-06-08T00:00:00Z" id="37291271"
GCA_030037735.1	g_JAKIWV01 sp030037735 (GCA_030037735.1)	85.39	1.39	d__Archaea;p__Thermoplasmatota;c__Thermoplasmata;o__UBA184;f__UBA184;g__JAKIWV01;s__JAKIWV01 sp030037735	PRJNA883528	SAMN35020157	peat soil	MIMAG Metagenome-assembled Genome sample from Thermoplasmata archaeon	Soil	-	-	-	-	date="2023-06-08T00:00:00Z" id="37291271"
GCA_030037265.1	g_JAKIWV01 sp030037265 (GCA_030037265.1)	82.26	0.32	d__Archaea;p__Thermoplasmatota;c__Thermoplasmata;o__UBA184;f__UBA184;g__JAKIWV01;s__JAKIWV01 sp030037265	PRJNA883528	SAMN35020197	peat soil	MIMAG Metagenome-assembled Genome sample from Thermoplasmata archaeon	Soil	-	-	-	-	date="2023-06-08T00:00:00Z" id="37291271"
GCA_022749815.1	g_JAKIWV01 sp022749815 (GCA_022749815.1)	93.2	1.04	d__Archaea;p__Thermoplasmatota;c__Thermoplasmata;o__UBA184;f__UBA184;g__JAKIWV01;s__JAKIWV01 sp022749815	PRJNA795910	SAMN24802896	acidic soil	MIMAG Metagenome-assembled Genome sample from Thermoplasmata archaeon	Soil	mesothermal	-	-	-	-
GCA_027314915.1	g_JAKIVR01 sp027314915 (GCA_027314915.1)	83.84	0.21	d__Archaea;p__Thermoplasmatota;c__Thermoplasmata;o__UBA184;f__UBA184;g__JAKIVR01;s__JAKIVR01 sp027314915	PRJNA834572	SAMN28228225	soil	MIMAG Metagenome-assembled Genome sample from Thermoplasmata archaeon	AMD	-	-	-	Wang L, Liu W, Liang J, Zhao L, Li Q, Zhou C, Cen H, Weng Q, Zhang G. Mining of novel secondary metabolite biosynthetic gene clusters from acid mine drainage. Sci Data. 2022 Dec 9;9(1):760. doi: 10.1038/s41597-022-01866-6. PMID: 36494363; PMCID: PMC9734747.	date="2022-12-09T00:00:00Z" id="36494363"
GCA_022750455.1	g_JAKIVR01 sp022750455 (GCA_022750455.1)	92.75	0.11	d__Archaea;p__Thermoplasmatota;c__Thermoplasmata;o__UBA184;f__UBA184;g__JAKIVR01;s__JAKIVR01 sp022750455	PRJNA795910	SAMN24802866	acidic soil	MIMAG Metagenome-assembled Genome sample from Thermoplasmata archaeon	Soil	mesothermal	-	-	-	-
GCA_022750125.1	g_JAKIVR01 sp022750125 (GCA_022750125.1)	87.39	3.95	d__Archaea;p__Thermoplasmatota;c__Thermoplasmata;o__UBA184;f__UBA184;g__JAKIVR01;s__JAKIVR01 sp022750125	PRJNA795910	SAMN24802882	acidic soil	MIMAG Metagenome-assembled Genome sample from Thermoplasmata archaeon	Soil	mesothermal	-	-	-	-
GCA_022749995.1	g_JAKIVR01 sp022749995 (GCA_022749995.1)	87.13	0.3	d__Archaea;p__Thermoplasmatota;c__Thermoplasmata;o__UBA184;f__UBA184;g__JAKIVR01;s__JAKIVR01 sp022749995	PRJNA795910	SAMN24802889	acidic soil	MIMAG Metagenome-assembled Genome sample from Thermoplasmata archaeon	Soil	mesothermal	-	-	-	-
GCA_022749845.1	g_JAKIVR01 sp022749845 (GCA_022749845.1)	88.54	3.55	d__Archaea;p__Thermoplasmatota;c__Thermoplasmata;o__UBA184;f__UBA184;g__JAKIVR01;s__JAKIVR01 sp022749845	PRJNA795910	SAMN24802898	acidic soil	MIMAG Metagenome-assembled Genome sample from Thermoplasmata archaeon	Soil	mesothermal	-	-	-	-
GCA_021828665.1	g_JAKIVR01 sp021828665 (GCA_021828665.1)	97.82	0	d__Archaea;p__Thermoplasmatota;c__Thermoplasmata;o__UBA184;f__UBA184;g__JAKIVR01;s__JAKIVR01 sp021828665	PRJNA666025	SAMN20843429	acid mine drainage sediment	MIMAG Metagenome-assembled Genome sample from Thermoplasmata archaeon	AMD	mesothermal	2.43	25	-	-
GCA_021827405.1	g_JAKATE01 sp021827405 (GCA_021827405.1)	91.27	0.39	d__Archaea;p__Thermoplasmatota;c__Thermoplasmata;o__UBA184;f__UBA184;g__JAKATE01;s__JAKATE01 sp021827405	PRJNA666025	SAMN20844663	acid mine drainage sediment	MIMAG Metagenome-assembled Genome sample from Thermoplasmata archaeon	AMD	mesothermal	2.93	25	-	-
GCA_021806135.1	g_JAKATE01 sp021806135 (GCA_021806135.1)	93.75	0.1	d__Archaea;p__Thermoplasmatota;c__Thermoplasmata;o__UBA184;f__UBA184;g__JAKATE01;s__JAKATE01 sp021806135	PRJNA666025	SAMN20843969	acid mine drainage sediment	MIMAG Metagenome-assembled Genome sample from Thermoplasmata archaeon	AMD	mesothermal	2.5	25	-	-
GCA_028864975.1	g_JAKAAX01 sp028864975 (GCA_028864975.1)	89.59	1.89	d__Archaea;p__Thermoplasmatota;c__Thermoplasmata;o__UBA184;f__UBA184;g__JAKAAX01;s__JAKAAX01 sp028864975	PRJNA675967	SAMN16745077	rare earth elements-acid mine drainage (REEs-AMD) contaminated river water	MIMAG Metagenome-assembled Genome sample from Thermoplasmata archaeon	AMD	-	-	-	-	-
GCA_027314165.1	g_JAKAAX01 sp027314165 (GCA_027314165.1)	85.72	0.38	d__Archaea;p__Thermoplasmatota;c__Thermoplasmata;o__UBA184;f__UBA184;g__JAKAAX01;s__JAKAAX01 sp027314165	PRJNA834572	SAMN28228285	soil	MIMAG Metagenome-assembled Genome sample from Thermoplasmata archaeon	AMD	-	-	-	Wang L, Liu W, Liang J, Zhao L, Li Q, Zhou C, Cen H, Weng Q, Zhang G. Mining of novel secondary metabolite biosynthetic gene clusters from acid mine drainage. Sci Data. 2022 Dec 9;9(1):760. doi: 10.1038/s41597-022-01866-6. PMID: 36494363; PMCID: PMC9734747.	date="2022-12-09T00:00:00Z" id="36494363"
GCA_027306505.1	g_JAKAAX01 sp027306505 (GCA_027306505.1)	88.06	1	d__Archaea;p__Thermoplasmatota;c__Thermoplasmata;o__UBA184;f__UBA184;g__JAKAAX01;s__JAKAAX01 sp027306505	PRJNA834572	SAMN28228215	soil	MIMAG Metagenome-assembled Genome sample from Thermoplasmata archaeon	AMD	-	-	-	Wang L, Liu W, Liang J, Zhao L, Li Q, Zhou C, Cen H, Weng Q, Zhang G. Mining of novel secondary metabolite biosynthetic gene clusters from acid mine drainage. Sci Data. 2022 Dec 9;9(1):760. doi: 10.1038/s41597-022-01866-6. PMID: 36494363; PMCID: PMC9734747.	date="2022-12-09T00:00:00Z" id="36494363"
GCA_021802125.1	g_JAKAAX01 sp021802125 (GCA_021802125.1)	89.9	0.24	d__Archaea;p__Thermoplasmatota;c__Thermoplasmata;o__UBA184;f__UBA184;g__JAKAAX01;s__JAKAAX01 sp021802125	PRJNA666025	SAMN20844043	acid mine drainage sediment	MIMAG Metagenome-assembled Genome sample from Thermoplasmata archaeon	AMD	mesothermal	2.96	25	-	-
GCA_021798195.1	g_JAJZYH01 sp021798195 (GCA_021798195.1)	95.69	0.05	d__Archaea;p__Thermoplasmatota;c__Thermoplasmata;o__UBA184;f__UBA184;g__JAJZYH01;s__JAJZYH01 sp021798195	PRJNA666025	SAMN20843975	acid mine drainage sediment	MIMAG Metagenome-assembled Genome sample from Thermoplasmata archaeon	AMD	mesothermal	2.5	25	-	-
GCA_021823345.1	g_JAJYEA01 sp021823345 (GCA_021823345.1)	93.58	0.22	d__Archaea;p__Thermoplasmatota;c__Thermoplasmata;o__UBA184;f__UBA184;g__JAJYEA01;s__JAJYEA01 sp021823345	PRJNA666025	SAMN20844462	acid mine drainage sediment	MIMAG Metagenome-assembled Genome sample from Thermoplasmata archaeon	AMD	mesothermal	2.69	25	-	-
GCA_021809545.1	g_JAJYEA01 sp021809545 (GCA_021809545.1)	98.98	0.03	d__Archaea;p__Thermoplasmatota;c__Thermoplasmata;o__UBA184;f__UBA184;g__JAJYEA01;s__JAJYEA01 sp021809545	PRJNA666025	SAMN20844728	acid mine drainage sediment	MIMAG Metagenome-assembled Genome sample from Thermoplasmata archaeon	AMD	mesothermal	2.82	25	-	-
GCA_021796385.1	g_JAJYEA01 sp021796385 (GCA_021796385.1)	91.91	1.27	d__Archaea;p__Thermoplasmatota;c__Thermoplasmata;o__UBA184;f__UBA184;g__JAJYEA01;s__JAJYEA01 sp021796385	PRJNA666025	SAMN20843282	acid mine drainage sediment	MIMAG Metagenome-assembled Genome sample from Thermoplasmata archaeon	AMD	mesothermal	5.45	25	-	-
GCA_021790425.1	f_UBA184 (GCA_021790425.1)	93.47	3.2	d__Archaea;p__Thermoplasmatota;c__Thermoplasmata;o__UBA184;f__UBA184;g__;s__	PRJNA666025	SAMN20842546	acid mine drainage sediment	MIMAG Metagenome-assembled Genome sample from Thermoplasmata archaeon	AMD	mesothermal	2.21	25	-	-
GCA_011363025.1	g_DTFW01 sp011363025 (GCA_011363025.1)	96.8	2.4	d__Archaea;p__Thermoplasmatota;c__Thermoplasmata;o__UBA184;f__DTFW01;g__DTFW01;s__DTFW01 sp011363025	PRJNA480137	SAMN09639878	none	Microbe sample from Methanobacteriota archaeon	Hot spring	hot	-	-	Zhou Z et al., "Genome- and Community-Level Interaction Insights into Carbon Utilization and Element Cycling Functions of Hydrothermarchaeota in Hydrothermal Sediment.", mSystems, 2020 Jan 7;5(1)	date="2020-01-07T00:00:00Z" id="31911466"
GCA_015520045.1	g_WAQW01 sp015520045 (GCA_015520045.1)	85.58	0	d__Archaea;p__Thermoplasmatota;c__Thermoplasmata;o__Thermoplasmatales;f__Thermoplasmataceae;g__WAQW01;s__WAQW01 sp015520045	PRJNA546572	SAMN12837359	none	Microbe sample from Thermoplasmata archaeon	Hydrothermal vent	hot	-	-	-	date="2020-12-04T00:00:00Z" id="33277434"
GCA_027366585.1	g_UBA582 sp027366585 (GCA_027366585.1)	85.18	1.19	d__Archaea;p__Thermoplasmatota;c__Thermoplasmata;o__Thermoplasmatales;f__Thermoplasmataceae;g__UBA582;s__UBA582 sp027366585	PRJNA834572	SAMN28406419	sediment	MIMAG Metagenome-assembled Genome sample from Thermoplasmatales archaeon	AMD	-	-	-	Wang L, Liu W, Liang J, Zhao L, Li Q, Zhou C, Cen H, Weng Q, Zhang G. Mining of novel secondary metabolite biosynthetic gene clusters from acid mine drainage. Sci Data. 2022 Dec 9;9(1):760. doi: 10.1038/s41597-022-01866-6. PMID: 36494363; PMCID: PMC9734747.	date="2022-12-09T00:00:00Z" id="36494363"
GCA_023379845.1	g_UBA582 sp023379845 (GCA_023379845.1)	84.24	0.79	d__Archaea;p__Thermoplasmatota;c__Thermoplasmata;o__Thermoplasmatales;f__Thermoplasmataceae;g__UBA582;s__UBA582 sp023379845	PRJNA666095	SAMN27868068	Fankou acid mine drainage sediment Core A	MIMAG Metagenome-assembled Genome sample from Thermoplasmatota archaeon	AMD	mesothermal	<5	-	-	id="33408709"
GCA_021821635.1	g_UBA582 sp021821635 (GCA_021821635.1)	79.79	0.02	d__Archaea;p__Thermoplasmatota;c__Thermoplasmata;o__Thermoplasmatales;f__Thermoplasmataceae;g__UBA582;s__UBA582 sp021821635	PRJNA666025	SAMN20844152	acid mine drainage sediment	MIMAG Metagenome-assembled Genome sample from Thermoplasmata archaeon	AMD	mesothermal	2.96	25	-	-
GCA_011370275.1	g_UBA582 sp011370275 (GCA_011370275.1)	81.01	0.81	d__Archaea;p__Thermoplasmatota;c__Thermoplasmata;o__Thermoplasmatales;f__Thermoplasmataceae;g__UBA582;s__UBA582 sp011370275	PRJNA480137	SAMN09640029	none	Microbe sample from Methanobacteriota archaeon	Hot spring	-	-	-	Zhou Z et al., "Genome- and Community-Level Interaction Insights into Carbon Utilization and Element Cycling Functions of Hydrothermarchaeota in Hydrothermal Sediment.", mSystems, 2020 Jan 7;5(1)	date="2020-01-07T00:00:00Z" id="31911466"
GCA_021819605.1	g_UBA509 sp021819605 (GCA_021819605.1)	86.09	2.07	d__Archaea;p__Thermoplasmatota;c__Thermoplasmata;o__Thermoplasmatales;f__Thermoplasmataceae;g__UBA509;s__UBA509 sp021819605	PRJNA666025	SAMN20844528	acid mine drainage sediment	MIMAG Metagenome-assembled Genome sample from Thermoplasmata archaeon	AMD	mesothermal	2.53	25	-	-
GCA_021799185.1	g_UBA509 sp021799185 (GCA_021799185.1)	83.24	1.49	d__Archaea;p__Thermoplasmatota;c__Thermoplasmata;o__Thermoplasmatales;f__Thermoplasmataceae;g__UBA509;s__UBA509 sp021799185	PRJNA666025	SAMN20843366	acid mine drainage sediment	MIMAG Metagenome-assembled Genome sample from Thermoplasmata archaeon	AMD	mesothermal	2.81	25	-	-
GCA_021797355.1	g_UBA509 sp021797355 (GCA_021797355.1)	95.57	1.33	d__Archaea;p__Thermoplasmatota;c__Thermoplasmata;o__Thermoplasmatales;f__Thermoplasmataceae;g__UBA509;s__UBA509 sp021797355	PRJNA666025	SAMN20844017	acid mine drainage sediment	MIMAG Metagenome-assembled Genome sample from Thermoplasmata archaeon	AMD	mesothermal	2.62	25	-	-
GCA_002498845.1	g_UBA509 sp002498845 (GCA_002498845.1)	98.79	0	d__Archaea;p__Thermoplasmatota;c__Thermoplasmata;o__Thermoplasmatales;f__Thermoplasmataceae;g__UBA509;s__UBA509 sp002498845	PRJNA348753	SAMN06027607	none	Uncultivated Thermoplasmatales archaeon UBA509 genome recovered from SRX103569	Mine	-	-	-	-	date="2017-09-12T00:00:00Z" id="28894102" status="ePublished"
GCA_031200235.1	g_UBA509 sp002498845 (GCA_031200235.1)	97.52	0.98	d__Archaea;p__Thermoplasmatota;c__Thermoplasmata;o__Thermoplasmatales;f__Thermoplasmataceae;g__UBA509;s__UBA509 sp002498845	PRJNA976529	SAMN37179812	bioreactor for gold-bearing concentrate biooxidation	MIMAG Metagenome-assembled Genome sample from Cuniculiplasma divulgatum	Bioreactor	-	-	-	-	-
GCA_023379825.1	g_UBA447 sp023379825 (GCA_023379825.1)	81.56	1.44	d__Archaea;p__Thermoplasmatota;c__Thermoplasmata;o__Thermoplasmatales;f__Thermoplasmataceae;g__UBA447;s__UBA447 sp023379825	PRJNA666095	SAMN27868078	Fankou acid mine drainage sediment Core A	MIMAG Metagenome-assembled Genome sample from Thermoplasmatota archaeon	AMD	mesothermal	<5	-	-	id="33408709"
GCA_002503205.1	g_UBA447 sp002503205 (GCA_002503205.1)	96.46	0.81	d__Archaea;p__Thermoplasmatota;c__Thermoplasmata;o__Thermoplasmatales;f__Thermoplasmataceae;g__UBA447;s__UBA447 sp002503205	PRJNA348753	SAMN06027143	AMD	Uncultivated Thermoplasmatales archaeon UBA447 genome recovered from SRX103544	Mine	-	-	-	-	date="2017-09-12T00:00:00Z" id="28894102" status="ePublished"
GCF_000011185.1	Thermoplasma volcanium (GCF_000011185.1)	97.97	0	d__Archaea;p__Thermoplasmatota;c__Thermoplasmata;o__Thermoplasmatales;f__Thermoplasmataceae;g__Thermoplasma;s__Thermoplasma volcanium	PRJNA224116	SAMD00061089	none	Generic sample from Thermoplasma volcanium GSS1	-	-	-	-	-	id="24316578" status="ePublished"
GCF_023256435.1	g_Thermoplasma sp023256435 (GCF_023256435.1)	98.13	1.04	d__Archaea;p__Thermoplasmatota;c__Thermoplasmata;o__Thermoplasmatales;f__Thermoplasmataceae;g__Thermoplasma;s__Thermoplasma sp023256435	PRJNA224116	SAMN17914438	thermophilic sediment from acid hot spring	Metagenome-assembled genome KMA_Bin19	-	hot	3.5-4	-	-	id="24316578" status="ePublished"
GCF_008709555.1	g_Thermoplasma sp008709555 (GCF_008709555.1)	99.8	0.21	d__Archaea;p__Thermoplasmatota;c__Thermoplasmata;o__Thermoplasmatales;f__Thermoplasmataceae;g__Thermoplasma;s__Thermoplasma sp008709555	PRJNA224116	SAMN12599110	sediments of hot spring	Microbe sample from Thermoplasma sp.	Hydrothermal vent		-	-	-	id="24316578" status="ePublished"
GCF_003205235.1	Thermoplasma sp003205235 (GCF_003205235.1)	99.55	0	d__Archaea;p__Thermoplasmatota;c__Thermoplasmata;o__Thermoplasmatales;f__Thermoplasmataceae;g__Thermoplasma;s__Thermoplasma sp003205235	PRJNA224116	SAMN09280936	none	Microbe sample of Thermoplasma kamchatkensis strain Kam2015	Oil field	-		-	-	id="24316578" status="ePublished"
GCF_000195915.1	Thermoplasma acidophilum (GCF_000195915.1)	97.52	0	d__Archaea;p__Thermoplasmatota;c__Thermoplasmata;o__Thermoplasmatales;f__Thermoplasmataceae;g__Thermoplasma;s__Thermoplasma acidophilum	PRJNA224116	SAMEA3138325	none	GCA_000195915	-	-	-	-	-	id="24316578" status="ePublished"
GCF_001316105.1	Thermogymnomonas acidicola (GCF_001316105.1)	79.61	0.81	d__Archaea;p__Thermoplasmatota;c__Thermoplasmata;o__Thermoplasmatales;f__Thermoplasmataceae;g__Thermogymnomonas;s__Thermogymnomonas acidicola	PRJNA224116	SAMD00000520	none	MIGS Cultured Bacterial/Archaeal sample from Thermogymnomonas acidicola JCM 13583	Hot spring	moderate thermal	3	60	https://www.jcm.riken.jp/cgi-bin/jcm/jcm_number?JCM=13583	id="24316578" status="ePublished"
GCF_900176435.1	Picrophilus oshimae (GCF_900176435.1)	99.59	0	d__Archaea;p__Thermoplasmatota;c__Thermoplasmata;o__Thermoplasmatales;f__Thermoplasmataceae;g__Picrophilus;s__Picrophilus oshimae	PRJNA224116	SAMN02745355	solfataric field	Picrophilus oshimae DSM 9789	Solfataric soil	moderate thermal	0-3.5	55	https://bacdive.dsmz.de/strain/11900	id="24316578" status="ePublished"
GCA_023487205.1	g_JAMDBT01 sp023487205 (GCA_023487205.1)	96.51	0.08	d__Archaea;p__Thermoplasmatota;c__Thermoplasmata;o__Thermoplasmatales;f__Thermoplasmataceae;g__JAMDBT01;s__JAMDBT01 sp023487205	PRJNA666095	SAMN27868565	Fankou acid mine drainage sediment Core B	MIMAG Metagenome-assembled Genome sample from Thermoplasmatota archaeon	AMD	mesothermal	<5	-	-	id="33408709"
GCA_021792595.1	g_JAMDBT01 sp021792595 (GCA_021792595.1)	85.35	0.07	d__Archaea;p__Thermoplasmatota;c__Thermoplasmata;o__Thermoplasmatales;f__Thermoplasmataceae;g__JAMDBT01;s__JAMDBT01 sp021792595	PRJNA666025	SAMN20843194	acid mine drainage sediment	MIMAG Metagenome-assembled Genome sample from Thermoplasmata archaeon	AMD	mesothermal	2.88	25	-	-
GCA_026127925.1	g_JAKAYB01 sp026127925 (GCA_026127925.1)	98.33	0.44	d__Archaea;p__Thermoplasmatota;c__Thermoplasmata;o__Thermoplasmatales;f__Thermoplasmataceae;g__JAKAYB01;s__JAKAYB01 sp026127925	PRJNA789107	SAMN24046651	acid mine drainage	MIMAG Metagenome-assembled Genome sample from Thermoplasmatales archaeon	AMD	-	-	-	-	-
GCA_021826925.1	g_JAKAYB01 sp021826925 (GCA_021826925.1)	85.29	0.8	d__Archaea;p__Thermoplasmatota;c__Thermoplasmata;o__Thermoplasmatales;f__Thermoplasmataceae;g__JAKAYB01;s__JAKAYB01 sp021826925	PRJNA666025	SAMN20844718	acid mine drainage sediment	MIMAG Metagenome-assembled Genome sample from Thermoplasmata archaeon	AMD	mesothermal	2.75	25	-	-
GCA_021817735.1	g_JAKAFX01 sp021817735 (GCA_021817735.1)	84.91	0.18	d__Archaea;p__Thermoplasmatota;c__Thermoplasmata;o__Thermoplasmatales;f__Thermoplasmataceae;g__JAKAFX01;s__JAKAFX01 sp021817735	PRJNA666025	SAMN20844246	acid mine drainage sediment	MIMAG Metagenome-assembled Genome sample from Thermoplasmata archaeon	AMD	mesothermal	4.3	25	-	-
GCA_021802055.1	g_JAKAFX01 sp021802055 (GCA_021802055.1)	96	0.03	d__Archaea;p__Thermoplasmatota;c__Thermoplasmata;o__Thermoplasmatales;f__Thermoplasmataceae;g__JAKAFX01;s__JAKAFX01 sp021802055	PRJNA666025	SAMN20844044	acid mine drainage sediment	MIMAG Metagenome-assembled Genome sample from Thermoplasmata archaeon	AMD	mesothermal	2.96	25	-	-
GCA_021785735.1	g_JAKAFX01 sp021785735 (GCA_021785735.1)	77.49	0.32	d__Archaea;p__Thermoplasmatota;c__Thermoplasmata;o__Thermoplasmatales;f__Thermoplasmataceae;g__JAKAFX01;s__JAKAFX01 sp021785735	PRJNA666025	SAMN20842561	acid mine drainage sediment	MIMAG Metagenome-assembled Genome sample from Thermoplasmata archaeon	AMD	mesothermal	2.21	25	-	-
GCA_021835025.1	g_JAJZXB01 sp021835025 (GCA_021835025.1)	96.24	1.2	d__Archaea;p__Thermoplasmatota;c__Thermoplasmata;o__Thermoplasmatales;f__Thermoplasmataceae;g__JAJZXB01;s__JAJZXB01 sp021835025	PRJNA666025	SAMN22939252	acid mine drainage sediment	MIMAG Metagenome-assembled Genome sample from Thermoplasmata archaeon	AMD	mesothermal	2.7	25	-	-
GCA_021820245.1	g_JAJZOT01 sp021820245 (GCA_021820245.1)	79.56	0.33	d__Archaea;p__Thermoplasmatota;c__Thermoplasmata;o__Thermoplasmatales;f__Thermoplasmataceae;g__JAJZOT01;s__JAJZOT01 sp021820245	PRJNA666025	SAMN20844190	acid mine drainage sediment	MIMAG Metagenome-assembled Genome sample from Thermoplasmata archaeon	AMD	mesothermal	2.77	25	-	-
GCA_023489435.1	g_JAJZOM01 sp023489435 (GCA_023489435.1)	81.37	0	d__Archaea;p__Thermoplasmatota;c__Thermoplasmata;o__Thermoplasmatales;f__Thermoplasmataceae;g__JAJZOM01;s__JAJZOM01 sp023489435	PRJNA666095	SAMN27868572	Fankou acid mine drainage sediment Core B	MIMAG Metagenome-assembled Genome sample from Thermoplasmatota archaeon	AMD	mesothermal	<5	-	-	id="33408709"
GCA_023488885.1	g_JAJZOM01 sp023488885 (GCA_023488885.1)	92.51	1.19	d__Archaea;p__Thermoplasmatota;c__Thermoplasmata;o__Thermoplasmatales;f__Thermoplasmataceae;g__JAJZOM01;s__JAJZOM01 sp023488885	PRJNA666095	SAMN27868605	Fankou acid mine drainage sediment Core B	MIMAG Metagenome-assembled Genome sample from Thermoplasmatota archaeon	AMD	mesothermal	<5	-	-	id="33408709"
GCA_021850545.1	g_JAJZOM01 sp021850545 (GCA_021850545.1)	89.62	0.92	d__Archaea;p__Thermoplasmatota;c__Thermoplasmata;o__Thermoplasmatales;f__Thermoplasmataceae;g__JAJZOM01;s__JAJZOM01 sp021850545	PRJNA666025	SAMN20843650	acid mine drainage sediment	MIMAG Metagenome-assembled Genome sample from Thermoplasmata archaeon	AMD	mesothermal	2.58	25	-	-
GCA_021817455.1	g_JAJZOM01 sp021817455 (GCA_021817455.1)	93.15	2.16	d__Archaea;p__Thermoplasmatota;c__Thermoplasmata;o__Thermoplasmatales;f__Thermoplasmataceae;g__JAJZOM01;s__JAJZOM01 sp021817455	PRJNA666025	SAMN20844635	acid mine drainage sediment	MIMAG Metagenome-assembled Genome sample from Thermoplasmata archaeon	AMD	mesothermal	2.82	25	-	-
GCA_021810045.1	g_JAJZOM01 sp021810045 (GCA_021810045.1)	99.93	1.29	d__Archaea;p__Thermoplasmatota;c__Thermoplasmata;o__Thermoplasmatales;f__Thermoplasmataceae;g__JAJZOM01;s__JAJZOM01 sp021810045	PRJNA666025	SAMN20843595	acid mine drainage sediment	MIMAG Metagenome-assembled Genome sample from Thermoplasmata archaeon	AMD	mesothermal	2.56	25	-	-
GCA_023484105.1	g_JACWAH01 sp023484105 (GCA_023484105.1)	94.85	0.02	d__Archaea;p__Thermoplasmatota;c__Thermoplasmata;o__Thermoplasmatales;f__Thermoplasmataceae;g__JACWAH01;s__JACWAH01 sp023484105	PRJNA666095	SAMN27868549	Fankou acid mine drainage sediment Core B	MIMAG Metagenome-assembled Genome sample from Thermoplasmatota archaeon	AMD	mesothermal	<5	-	-	id="33408709"
GCA_021818715.1	g_JACWAH01 sp021818715 (GCA_021818715.1)	91.16	0	d__Archaea;p__Thermoplasmatota;c__Thermoplasmata;o__Thermoplasmatales;f__Thermoplasmataceae;g__JACWAH01;s__JACWAH01 sp021818715	PRJNA666025	SAMN20844600	acid mine drainage sediment	MIMAG Metagenome-assembled Genome sample from Thermoplasmata archaeon	AMD	mesothermal	2.79	25	-	-
GCA_014874365.1	g_JACWAH01 sp014874365 (GCA_014874365.1)	95.39	0.81	d__Archaea;p__Thermoplasmatota;c__Thermoplasmata;o__Thermoplasmatales;f__Thermoplasmataceae;g__JACWAH01;s__JACWAH01 sp014874365	PRJNA646106	SAMN15829001	none	MIMAG Metagenome-assembled Genome sample from Thermoplasmatales archaeon	Acid pit lake	mesothermal	3.8-4.3	18	Ayala-Muñoz D, Burgos WD, Sánchez-España J, Couradeau E, Falagán C, Macalady JL. Metagenomic and Metatranscriptomic Study of Microbial Metal Resistance in an Acidic Pit Lake. Microorganisms. 2020 Sep 4;8(9):1350. doi: 10.3390/microorganisms8091350. PMID: 32899650; PMCID: PMC7563247.	date="2020-09-04T00:00:00Z" id="32899650"
GCA_021803655.1	g_JACWAH01 sp. (GCA_021803655.1)	90.28	0.81	d__Archaea;p__Thermoplasmatota;c__Thermoplasmata;o__Thermoplasmatales;f__Thermoplasmataceae;g__JACWAH01;s__	PRJNA666025	SAMN20843640	acid mine drainage sediment	MIMAG Metagenome-assembled Genome sample from Thermoplasmata archaeon	AMD	mesothermal	2.58	25	-	-
GCA_021795055.1	g__JACWAH01 sp. (GCA_021795055.1)	75.38	0	d__Archaea;p__Thermoplasmatota;c__Thermoplasmata;o__Thermoplasmatales;f__Thermoplasmataceae;g__JACWAH01;s__	PRJNA666025	SAMN20843078	acid mine drainage sediment	MIMAG Metagenome-assembled Genome sample from Thermoplasmata archaeon	AMD	mesothermal	2.47	25	-	-
GCA_000965745.1	g_GCA-965745 sp000965745 (GCA_000965745.1)	97.94	0	d__Archaea;p__Thermoplasmatota;c__Thermoplasmata;o__Thermoplasmatales;f__Thermoplasmataceae;g__GCA-965745;s__GCA-965745 sp000965745	PRJNA256113	SAMN02940502	Acid sulfate soils	Acid sulfate soilsl/Metagenome sample	Soil	-	-	-		-
GCA_021818675.1	g_GCA-000496135 sp021818675 (GCA_021818675.1)	83.77	0.33	d__Archaea;p__Thermoplasmatota;c__Thermoplasmata;o__Thermoplasmatales;f__Thermoplasmataceae;g__GCA-000496135;s__GCA-000496135 sp021818675	PRJNA666025	SAMN20844604	acid mine drainage sediment	MIMAG Metagenome-assembled Genome sample from Thermoplasmata archaeon	AMD	mesothermal	2.82	25	-	-
GCA_021809755.1	g_GCA-000496135 sp021809755 (GCA_021809755.1)	86.23	2.25	d__Archaea;p__Thermoplasmatota;c__Thermoplasmata;o__Thermoplasmatales;f__Thermoplasmataceae;g__GCA-000496135;s__GCA-000496135 sp021809755	PRJNA666025	SAMN20843603	acid mine drainage sediment	MIMAG Metagenome-assembled Genome sample from Thermoplasmata archaeon	AMD	mesothermal	2.56	25	-	-
GCA_000496135.1	g_GCA-000496135 sp000496135 (GCA_000496135.1)	94.72	0	d__Archaea;p__Thermoplasmatota;c__Thermoplasmata;o__Thermoplasmatales;f__Thermoplasmataceae;g__GCA-000496135;s__GCA-000496135 sp000496135	PRJNA209805	SAMN02981547	isolated from slime streamers and attached to pyrite surfaces at a sulfide ore body	Sample from Thermoplasmatales archaeon E-plasma	-	-	-	-	-	-
GCA_021806355.1	g_GCA-000496135 sp. (GCA_021806355.1)	91.36	0	d__Archaea;p__Thermoplasmatota;c__Thermoplasmata;o__Thermoplasmatales;f__Thermoplasmataceae;g__GCA-000496135;s__	PRJNA666025	SAMN20843961	acid mine drainage sediment	MIMAG Metagenome-assembled Genome sample from Thermoplasmata archaeon	AMD	mesothermal	2.7	25	-	-
GCF_031200575.1	g_Ferroplasma sp031200575 (GCF_031200575.1)	99.33	0.56	d__Archaea;p__Thermoplasmatota;c__Thermoplasmata;o__Thermoplasmatales;f__Thermoplasmataceae;g__Ferroplasma;s__Ferroplasma sp031200575	PRJNA224116	SAMN37179810	bioreactor for gold-bearing concentrate biooxidation	MIMAG Metagenome-assembled Genome sample from Ferroplasma sp.	-	-	-	-	-	id="24316578" status="ePublished"
GCA_021820565.1	g_Ferroplasma sp021820565 (GCA_021820565.1)	91.09	3.56	d__Archaea;p__Thermoplasmatota;c__Thermoplasmata;o__Thermoplasmatales;f__Thermoplasmataceae;g__Ferroplasma;s__Ferroplasma sp021820565	PRJNA666025	SAMN20844182	acid mine drainage sediment	MIMAG Metagenome-assembled Genome sample from Thermoplasmata archaeon	AMD	mesothermal	2.77	25	-	-
GCA_021806295.1	g_Ferroplasma sp021806295 (GCA_021806295.1)	96.01	0.42	d__Archaea;p__Thermoplasmatota;c__Thermoplasmata;o__Thermoplasmatales;f__Thermoplasmataceae;g__Ferroplasma;s__Ferroplasma sp021806295	PRJNA666025	SAMN20843960	acid mine drainage sediment	MIMAG Metagenome-assembled Genome sample from Thermoplasmata archaeon	AMD	mesothermal	2.7	25	-	-
GCA_021806235.1	g_Ferroplasma sp021806235 (GCA_021806235.1)	99.04	0.55	d__Archaea;p__Thermoplasmatota;c__Thermoplasmata;o__Thermoplasmatales;f__Thermoplasmataceae;g__Ferroplasma;s__Ferroplasma sp021806235	PRJNA666025	SAMN20843962	acid mine drainage sediment	MIMAG Metagenome-assembled Genome sample from Thermoplasmata archaeon	AMD	mesothermal	2.7	25	-	-
GCA_021802205.1	g_Ferroplasma sp021802205 (GCA_021802205.1)	84.62	4.05	d__Archaea;p__Thermoplasmatota;c__Thermoplasmata;o__Thermoplasmatales;f__Thermoplasmataceae;g__Ferroplasma;s__Ferroplasma sp021802205	PRJNA666025	SAMN20844039	acid mine drainage sediment	MIMAG Metagenome-assembled Genome sample from Thermoplasmata archaeon	AMD	mesothermal	2.83	25	-	-
GCA_021797735.1	g_Ferroplasma sp021797735 (GCA_021797735.1)	99.22	0.71	d__Archaea;p__Thermoplasmatota;c__Thermoplasmata;o__Thermoplasmatales;f__Thermoplasmataceae;g__Ferroplasma;s__Ferroplasma sp021797735	PRJNA666025	SAMN20843998	acid mine drainage sediment	MIMAG Metagenome-assembled Genome sample from Thermoplasmata archaeon	AMD	mesothermal	2.58	25	-	-
GCA_021797555.1	g_Ferroplasma sp021797555 (GCA_021797555.1)	99.56	0.47	d__Archaea;p__Thermoplasmatota;c__Thermoplasmata;o__Thermoplasmatales;f__Thermoplasmataceae;g__Ferroplasma;s__Ferroplasma sp021797555	PRJNA666025	SAMN20844006	acid mine drainage sediment	MIMAG Metagenome-assembled Genome sample from Thermoplasmata archaeon	AMD	mesothermal	2.58	25	-	-
GCA_002505185.1	g_Ferroplasma sp002505185 (GCA_002505185.1)	89.07	1.63	d__Archaea;p__Thermoplasmatota;c__Thermoplasmata;o__Thermoplasmatales;f__Thermoplasmataceae;g__Ferroplasma;s__Ferroplasma sp002505185	PRJNA348753	SAMN06027152	AMD	Uncultivated Ferroplasmaceae archaeon UBA567 genome recovered from SRX103574	Mine	mesothermal	-	-	-	date="2017-09-12T00:00:00Z" id="28894102" status="ePublished"
GCF_002078355.1	Ferroplasma acidiphilum (GCF_002078355.1)	98.47	0	d__Archaea;p__Thermoplasmatota;c__Thermoplasmata;o__Thermoplasmatales;f__Thermoplasmataceae;g__Ferroplasma;s__Ferroplasma acidiphilum	PRJNA224116	SAMN03952737	none	Microbe sample from Ferroplasma acidiphilum	-	-	-	-	-	id="24316578" status="ePublished"
GCF_000152265.2	Ferroplasma acidarmanus (GCF_000152265.2)	98.74	0.81	d__Archaea;p__Thermoplasmatota;c__Thermoplasmata;o__Thermoplasmatales;f__Thermoplasmataceae;g__Ferroplasma;s__Ferroplasma acidarmanus	PRJNA224116	SAMN02604346	isolated from slime streamers and attached to pyrite surfaces at a sulfide ore body	Sample from Ferroplasma acidarmanus Fer1	-	-	-	-	-	id="24316578" status="ePublished"
GCA_027316895.1	g_Cuniculiplasma sp027316895 (GCA_027316895.1)	98.44	0.41	d__Archaea;p__Thermoplasmatota;c__Thermoplasmata;o__Thermoplasmatales;f__Thermoplasmataceae;g__Cuniculiplasma;s__Cuniculiplasma sp027316895	PRJNA834572	SAMN28229971	biofilm	MIMAG Metagenome-assembled Genome sample from Thermoplasmatales archaeon	AMD	-	-	-	Wang L, Liu W, Liang J, Zhao L, Li Q, Zhou C, Cen H, Weng Q, Zhang G. Mining of novel secondary metabolite biosynthetic gene clusters from acid mine drainage. Sci Data. 2022 Dec 9;9(1):760. doi: 10.1038/s41597-022-01866-6. PMID: 36494363; PMCID: PMC9734747.	date="2022-12-09T00:00:00Z" id="36494363"
GCA_023381355.1	g_Cuniculiplasma sp023381355 (GCA_023381355.1)	89.82	0.06	d__Archaea;p__Thermoplasmatota;c__Thermoplasmata;o__Thermoplasmatales;f__Thermoplasmataceae;g__Cuniculiplasma;s__Cuniculiplasma sp023381355	PRJNA666095	SAMN27868203	Fankou acid mine drainage sediment Core A	MIMAG Metagenome-assembled Genome sample from Thermoplasmatota archaeon	AMD	mesothermal	<5	-	-	id="33408709"
GCA_023256455.1	g_Cuniculiplasma sp023256455 (GCA_023256455.1)	87.55	0.54	d__Archaea;p__Thermoplasmatota;c__Thermoplasmata;o__Thermoplasmatales;f__Thermoplasmataceae;g__Cuniculiplasma;s__Cuniculiplasma sp023256455	PRJNA419239	SAMN17914437	thermophilic sediment from acid hot spring	Metagenome-assembled genome KMA_Bin18	Hot spring	hot	3.5-4	-	-	-
GCA_021822985.1	g_Cuniculiplasma sp021822985 (GCA_021822985.1)	81.21	2.58	d__Archaea;p__Thermoplasmatota;c__Thermoplasmata;o__Thermoplasmatales;f__Thermoplasmataceae;g__Cuniculiplasma;s__Cuniculiplasma sp021822985	PRJNA666025	SAMN20844508	acid mine drainage sediment	MIMAG Metagenome-assembled Genome sample from Thermoplasmata archaeon	AMD	mesothermal	2.69	25	-	-
GCA_021820525.1	g_Cuniculiplasma sp021820525 (GCA_021820525.1)	86.46	0.51	d__Archaea;p__Thermoplasmatota;c__Thermoplasmata;o__Thermoplasmatales;f__Thermoplasmataceae;g__Cuniculiplasma;s__Cuniculiplasma sp021820525	PRJNA666025	SAMN20844183	acid mine drainage sediment	MIMAG Metagenome-assembled Genome sample from Thermoplasmata archaeon	AMD	mesothermal	2.77	25	-	-
GCA_021817255.1	g_Cuniculiplasma sp021817255 (GCA_021817255.1)	77.69	0.59	d__Archaea;p__Thermoplasmatota;c__Thermoplasmata;o__Thermoplasmatales;f__Thermoplasmataceae;g__Cuniculiplasma;s__Cuniculiplasma sp021817255	PRJNA666025	SAMN20844653	acid mine drainage sediment	MIMAG Metagenome-assembled Genome sample from Thermoplasmata archaeon	AMD	mesothermal	2.93	25	-	-
GCA_021816965.1	g_Cuniculiplasma sp021816965 (GCA_021816965.1)	85.54	0.15	d__Archaea;p__Thermoplasmatota;c__Thermoplasmata;o__Thermoplasmatales;f__Thermoplasmataceae;g__Cuniculiplasma;s__Cuniculiplasma sp021816965	PRJNA666025	SAMN20844685	acid mine drainage sediment	MIMAG Metagenome-assembled Genome sample from Thermoplasmata archaeon	AMD	mesothermal	2.93	25	-	-
GCA_021816745.1	g_Cuniculiplasma sp021816745 (GCA_021816745.1)	78.96	0.07	d__Archaea;p__Thermoplasmatota;c__Thermoplasmata;o__Thermoplasmatales;f__Thermoplasmataceae;g__Cuniculiplasma;s__Cuniculiplasma sp021816745	PRJNA666025	SAMN20844689	acid mine drainage sediment	MIMAG Metagenome-assembled Genome sample from Thermoplasmata archaeon	AMD	mesothermal	2.93	25	-	-
GCA_027310185.1	g_Cuniculiplasma sp021816385 (GCA_027310185.1)	99.54	1.04	d__Archaea;p__Thermoplasmatota;c__Thermoplasmata;o__Thermoplasmatales;f__Thermoplasmataceae;g__Cuniculiplasma;s__Cuniculiplasma sp021816385	PRJNA834572	SAMN28081212	water	MIMAG Metagenome-assembled Genome sample from Thermoplasmatales archaeon	AMD	-	-	-	Wang L, Liu W, Liang J, Zhao L, Li Q, Zhou C, Cen H, Weng Q, Zhang G. Mining of novel secondary metabolite biosynthetic gene clusters from acid mine drainage. Sci Data. 2022 Dec 9;9(1):760. doi: 10.1038/s41597-022-01866-6. PMID: 36494363; PMCID: PMC9734747.	date="2022-12-09T00:00:00Z" id="36494363"
GCA_021794355.1	g_Cuniculiplasma sp021794355 (GCA_021794355.1)	97.19	0.71	d__Archaea;p__Thermoplasmatota;c__Thermoplasmata;o__Thermoplasmatales;f__Thermoplasmataceae;g__Cuniculiplasma;s__Cuniculiplasma sp021794355	PRJNA666025	SAMN20843108	acid mine drainage sediment	MIMAG Metagenome-assembled Genome sample from Thermoplasmata archaeon	AMD	mesothermal	3.01	25	-	-
GCF_900083515.1	Cuniculiplasma divulgatum (GCF_900083515.1)	96.33	0	d__Archaea;p__Thermoplasmatota;c__Thermoplasmata;o__Thermoplasmatales;f__Thermoplasmataceae;g__Cuniculiplasma;s__Cuniculiplasma divulgatum	PRJNA224116	SAMEA3719625	none	Cuniculiplasma divulgatum strain S5	-	-	-	-	-	id="24316578" status="ePublished"
GCA_023381395.1	g_Cuniculiplasma sp. (GCA_023381395.1)	89.32	0.12	d__Archaea;p__Thermoplasmatota;c__Thermoplasmata;o__Thermoplasmatales;f__Thermoplasmataceae;g__Cuniculiplasma;s__	PRJNA666095	SAMN27868206	Fankou acid mine drainage sediment Core A	MIMAG Metagenome-assembled Genome sample from Thermoplasmatota archaeon	AMD	mesothermal	<5	-	-	id="33408709"
GCA_021792655.1	g_B-DKE sp021792655 (GCA_021792655.1)	89.2	0.03	d__Archaea;p__Thermoplasmatota;c__Thermoplasmata;o__Thermoplasmatales;f__Thermoplasmataceae;g__B-DKE;s__B-DKE sp021792655	PRJNA666025	SAMN20843192	acid mine drainage sediment	MIMAG Metagenome-assembled Genome sample from Thermoplasmata archaeon	AMD	mesothermal	2.88	25	-	-
GCA_011334705.1	g_B-DKE sp011334705 (GCA_011334705.1)	99.46	0	d__Archaea;p__Thermoplasmatota;c__Thermoplasmata;o__Thermoplasmatales;f__Thermoplasmataceae;g__B-DKE;s__B-DKE sp011334705	PRJNA480137	SAMN09639921	none	Microbe sample from Methanobacteriota archaeon	Hot spring	-		-	Zhou Z et al., "Genome- and Community-Level Interaction Insights into Carbon Utilization and Element Cycling Functions of Hydrothermarchaeota in Hydrothermal Sediment.", mSystems, 2020 Jan 7;5(1)	date="2020-01-07T00:00:00Z" id="31911466"
GCA_016806715.1	g_B-DKE sp002204705 (GCA_016806715.1)	99.02	0	d__Archaea;p__Thermoplasmatota;c__Thermoplasmata;o__Thermoplasmatales;f__Thermoplasmataceae;g__B-DKE;s__B-DKE sp002204705	PRJNA639692	SAMN14564663	none	Microbe sample from Thermoplasmatales archaeon B_DKE	AMD	mesothermal	-	-	-	-
GCF_001402945.1	Acidiplasma aeolicum (GCF_001402945.1)	98.37	4.88	d__Archaea;p__Thermoplasmatota;c__Thermoplasmata;o__Thermoplasmatales;f__Thermoplasmataceae;g__Acidiplasma;s__Acidiplasma aeolicum	PRJNA224116	SAMN04087216	hydrothermal pool (sand/gravel)type strain of Acidiplasma aeolicum	Microbe sample from Acidiplasma aeolicum	Hot spring	mesothermal	1.6 - 1.8	40	https://bacdive.dsmz.de/strain/5459	id="24316578" status="ePublished"
GCA_021846395.1	g_Acidiplasma sp. (GCA_021846395.1)	97.97	1.63	d__Archaea;p__Thermoplasmatota;c__Thermoplasmata;o__Thermoplasmatales;f__Thermoplasmataceae;g__Acidiplasma;s__	PRJNA666025	SAMN20843943	acid mine drainage sediment	MIMAG Metagenome-assembled Genome sample from Thermoplasmata archaeon	AMD	mesothermal	2.56	25	-	-
GCA_021817415.1	g_JAKAUZ01 sp021817415 (GCA_021817415.1)	89.03	3.75	d__Archaea;p__Thermoplasmatota;c__Thermoplasmata;o__Thermoplasmatales;f__GCA-001856825;g__JAKAUZ01;s__JAKAUZ01 sp021817415	PRJNA666025	SAMN20844638	acid mine drainage sediment	MIMAG Metagenome-assembled Genome sample from Thermoplasmata archaeon	AMD	mesothermal	2.82	25	-	-
GCA_023256615.1	g_JAGDXO01 sp023256615 (GCA_023256615.1)	84.36	0.51	d__Archaea;p__Thermoplasmatota;c__Thermoplasmata;o__Thermoplasmatales;f__GCA-001856825;g__JAGDXO01;s__JAGDXO01 sp023256615	PRJNA419239	SAMN17914436	thermophilic sediment from acid hot spring	Metagenome-assembled genome KMA_Bin17	Hot spring	hot	3.5-4	-	-	-
GCA_023256475.1	g_JAFMDN01 sp023256475 (GCA_023256475.1)	89	1.48	d__Archaea;p__Thermoplasmatota;c__Thermoplasmata;o__Thermoplasmatales;f__GCA-001856825;g__JAFMDN01;s__JAFMDN01 sp023256475	PRJNA419239	SAMN17914435	thermophilic sediment from acid hot spring	Metagenome-assembled genome KMA_Bin16	Hot spring	hot	3.5-4	-	-	-
GCA_017857235.1	g_JAFMDN01 sp017857235 (GCA_017857235.1)	97.58	0.81	d__Archaea;p__Thermoplasmatota;c__Thermoplasmata;o__Thermoplasmatales;f__GCA-001856825;g__JAFMDN01;s__JAFMDN01 sp017857235	PRJNA699965	SAMN17496033	none	Metagenome Assembled Genome (MAG) of Euryarchaeota sp.	Estuarine water	-	-	-	-	-
GCA_026127935.1	g_GCA-001856825 sp026127935 (GCA_026127935.1)	92.28	0.33	d__Archaea;p__Thermoplasmatota;c__Thermoplasmata;o__Thermoplasmatales;f__GCA-001856825;g__GCA-001856825;s__GCA-001856825 sp026127935	PRJNA789107	SAMN24046650	acid mine drainage	MIMAG Metagenome-assembled Genome sample from Thermoplasmatales archaeon	AMD	-	-	-	-	-
GCA_023381415.1	g_GCA-001856825 sp023381415 (GCA_023381415.1)	80.94	0.23	d__Archaea;p__Thermoplasmatota;c__Thermoplasmata;o__Thermoplasmatales;f__GCA-001856825;g__GCA-001856825;s__GCA-001856825 sp023381415	PRJNA666095	SAMN27868205	Fankou acid mine drainage sediment Core A	MIMAG Metagenome-assembled Genome sample from Thermoplasmatota archaeon	AMD	mesothermal	<5	-	-	id="33408709"
GCA_021831005.1	g_GCA-001856825 sp021831005 (GCA_021831005.1)	76.34	0.02	d__Archaea;p__Thermoplasmatota;c__Thermoplasmata;o__Thermoplasmatales;f__GCA-001856825;g__GCA-001856825;s__GCA-001856825 sp021831005	PRJNA666025	SAMN22939163	acid mine drainage sediment	MIMAG Metagenome-assembled Genome sample from Thermoplasmata archaeon	AMD	mesothermal	2.79	25	-	-
GCA_021827945.1	g_GCA-001856825 sp021827945 (GCA_021827945.1)	87.47	0.84	d__Archaea;p__Thermoplasmatota;c__Thermoplasmata;o__Thermoplasmatales;f__GCA-001856825;g__GCA-001856825;s__GCA-001856825 sp021827945	PRJNA666025	SAMN20844609	acid mine drainage sediment	MIMAG Metagenome-assembled Genome sample from Thermoplasmata archaeon	AMD	mesothermal	2.82	25	-	-
GCA_021816725.1	g_GCA-001856825 sp021816725 (GCA_021816725.1)	78.78	0.57	d__Archaea;p__Thermoplasmatota;c__Thermoplasmata;o__Thermoplasmatales;f__GCA-001856825;g__GCA-001856825;s__GCA-001856825 sp021816725	PRJNA666025	SAMN20844694	acid mine drainage sediment	MIMAG Metagenome-assembled Genome sample from Thermoplasmata archaeon	AMD	mesothermal	2.94	25	-	-
GCA_021797915.1	g_GCA-001856825 sp021797915 (GCA_021797915.1)	89.18	0.03	d__Archaea;p__Thermoplasmatota;c__Thermoplasmata;o__Thermoplasmatales;f__GCA-001856825;g__GCA-001856825;s__GCA-001856825 sp021797915	PRJNA666025	SAMN20843987	acid mine drainage sediment	MIMAG Metagenome-assembled Genome sample from Thermoplasmata archaeon	AMD	mesothermal	2.5	25	-	-
GCA_027345195.1	g_GCA-001856825 sp021797855 (GCA_027345195.1)	85.4	1.42	d__Archaea;p__Thermoplasmatota;c__Thermoplasmata;o__Thermoplasmatales;f__GCA-001856825;g__GCA-001856825;s__GCA-001856825 sp021797855	PRJNA834572	SAMN28405170	sediment	MIMAG Metagenome-assembled Genome sample from Thermoplasmatales archaeon	AMD	mesothermal	-	-	Wang L, Liu W, Liang J, Zhao L, Li Q, Zhou C, Cen H, Weng Q, Zhang G. Mining of novel secondary metabolite biosynthetic gene clusters from acid mine drainage. Sci Data. 2022 Dec 9;9(1):760. doi: 10.1038/s41597-022-01866-6. PMID: 36494363; PMCID: PMC9734747.	date="2022-12-09T00:00:00Z" id="36494363"
GCA_021787125.1	g_GCA-001856825 sp021787125 (GCA_021787125.1)	83.43	0.95	d__Archaea;p__Thermoplasmatota;c__Thermoplasmata;o__Thermoplasmatales;f__GCA-001856825;g__GCA-001856825;s__GCA-001856825 sp021787125	PRJNA666025	SAMN20842986	acid mine drainage sediment	MIMAG Metagenome-assembled Genome sample from Thermoplasmata archaeon	AMD	mesothermal	2.46	25	-	-
GCA_014874235.1	g_GCA-001856825 sp014874235 (GCA_014874235.1)	93.82	3.23	d__Archaea;p__Thermoplasmatota;c__Thermoplasmata;o__Thermoplasmatales;f__GCA-001856825;g__GCA-001856825;s__GCA-001856825 sp014874235	PRJNA646106	SAMN15828996	none	MIMAG Metagenome-assembled Genome sample from Thermoplasmatales archaeon	Acid pit lake	mesothermal	3.8-4.3	18	Ayala-Muñoz D, Burgos WD, Sánchez-España J, Couradeau E, Falagán C, Macalady JL. Metagenomic and Metatranscriptomic Study of Microbial Metal Resistance in an Acidic Pit Lake. Microorganisms. 2020 Sep 4;8(9):1350. doi: 10.3390/microorganisms8091350. PMID: 32899650; PMCID: PMC7563247.	date="2020-09-04T00:00:00Z" id="32899650"
GCA_001856825.1	g_GCA-001856825 sp001856825 (GCA_001856825.1)	97.13	0.81	d__Archaea;p__Thermoplasmatota;c__Thermoplasmata;o__Thermoplasmatales;f__GCA-001856825;g__GCA-001856825;s__GCA-001856825 sp001856825	PRJNA209804	SAMN02981546	isolated from slime streamers and attached to pyrite surfaces at a sulfide ore body	Sample from Thermoplasmatales archaeon I-plasma	-	-	-	-	-	-
GCA_021791965.1	g__GCA-001856825 sp. (GCA_021791965.1)	86.02	1.17	d__Archaea;p__Thermoplasmatota;c__Thermoplasmata;o__Thermoplasmatales;f__GCA-001856825;g__GCA-001856825;s__	PRJNA666025	SAMN20843227	acid mine drainage sediment	MIMAG Metagenome-assembled Genome sample from Thermoplasmata archaeon	AMD	mesothermal	2.49	25	-	-
GCA_021792255.1	g__GCA-001856825 sp. (GCA_021792255.1)	96.77	0.81	d__Archaea;p__Thermoplasmatota;c__Thermoplasmata;o__Thermoplasmatales;f__GCA-001856825;g__GCA-001856825;s__	PRJNA666025	SAMN20843211	acid mine drainage sediment	MIMAG Metagenome-assembled Genome sample from Thermoplasmata archaeon	AMD	mesothermal	3.06	25	-	-
GCA_023261745.1	g_JAGDXR01 sp023261745 (GCA_023261745.1)	82.55	1.1	d__Archaea;p__Thermoplasmatota;c__Thermoplasmata;o__ARK-15;f__ARK-15;g__JAGDXR01;s__JAGDXR01 sp023261745	PRJNA419239	SAMN17914433	thermophilic sediment from acid hot spring	Metagenome-assembled genome KMA_Bin14	Hot spring	hot	3.5-4	/		-
GCA_030756795.1	g_ARK-15 sp023261755 (GCA_030756795.1)	94.27	0.16	d__Archaea;p__Thermoplasmatota;c__Thermoplasmata;o__ARK-15;f__ARK-15;g__ARK-15;s__ARK-15 sp023261755	PRJNA1002483	SAMN36845327	hot spring sediments	MIMAG Metagenome-assembled Genome sample from Thermoplasmata archaeon	Hot spring	moderate thermal	3.2	50-56	Maltseva, Anastasiia & Klyukina, Alexandra & Elcheninov, Alexander & Pimenov, Nikolay & Rusanov, Igor & Kublanov, Ilya & Kochetkova, Tatiana & Frolov, Evgenii. (2023). Water and Sediments of an Acidic Hot Spring—Distinct Differentiation with Regard to the Microbial Community Composition and Functions. Water. 15. 3415. 10.3390/w15193415.	-
GCA_023261755.1	g_ARK-15 sp023261755 (GCA_023261755.1)	93.34	0.02	d__Archaea;p__Thermoplasmatota;c__Thermoplasmata;o__ARK-15;f__ARK-15;g__ARK-15;s__ARK-15 sp023261755	PRJNA419239	SAMN17914432	thermophilic sediment from acid hot spring	Metagenome-assembled genome KMA_Bin13	Hot spring	hot	3.5-4	/		-
GCA_009758305.1	g_ARK-15 sp009758405 (GCA_009758305.1)	96.77	0.81	d__Archaea;p__Thermoplasmatota;c__Thermoplasmata;o__ARK-15;f__ARK-15;g__ARK-15;s__ARK-15 sp009758405	PRJNA593284	SAMN13474543	none	MV2.Eury.2018	Hot spring	hot	3.0 to 3.8	59-69	Colman, D.R., Lindsay, M.R., Amenabar, M.J. et al. Phylogenomic analysis of novel Diaforarchaea is consistent with sulfite but not sulfate reduction in volcanic environments on early Earth. ISME J 14, 1316–1331 (2020). https://doi.org/10.1038/s41396-020-0611-9	-
GCA_009758405.1	g_ARK-15 sp009758405 (GCA_009758405.1)	97.58	0.81	d__Archaea;p__Thermoplasmatota;c__Thermoplasmata;o__ARK-15;f__ARK-15;g__ARK-15;s__ARK-15 sp009758405	PRJNA593284	SAMN13474541	none	MV2.Eury.2014	Hot spring	hot	3.0 to 3.8	59-69	Colman, D.R., Lindsay, M.R., Amenabar, M.J. et al. Phylogenomic analysis of novel Diaforarchaea is consistent with sulfite but not sulfate reduction in volcanic environments on early Earth. ISME J 14, 1316–1331 (2020). https://doi.org/10.1038/s41396-020-0611-9	-
GCA_009758285.1	g_ARK-15 sp009758405 (GCA_009758285.1)	97.58	0.81	d__Archaea;p__Thermoplasmatota;c__Thermoplasmata;o__ARK-15;f__ARK-15;g__ARK-15;s__ARK-15 sp009758405	PRJNA593284	SAMN13474542	none	SJ3.Eury.2014	Hot spring	hot	5.4	61.9	Colman, D.R., Lindsay, M.R., Amenabar, M.J. et al. Phylogenomic analysis of novel Diaforarchaea is consistent with sulfite but not sulfate reduction in volcanic environments on early Earth. ISME J 14, 1316–1331 (2020). https://doi.org/10.1038/s41396-020-0611-9	-
GCA_022759105.1	g_ARK-15 sp009758405 (GCA_022759105.1)	95.33	0.08	d__Archaea;p__Thermoplasmatota;c__Thermoplasmata;o__ARK-15;f__ARK-15;g__ARK-15;s__ARK-15 sp009758405	PRJNA669531	SAMN16495490	sediments washed off of a biofilm that was attached to a sub-lacustrine hydrothermal vent	Microbe sample from Thermoplasmata archaeon	Hydrothermal vent	hyperthermal	-	95	McKay, L.J., Nigro, O.D., Dlakić, M. et al. Sulfur cycling and host-virus interactions in Aquificales-dominated biofilms from Yellowstone’s hottest ecosystems. ISME J 16, 842–855 (2022).	-
GCA_002878135.1	g_ARK-15 sp002878135 (GCA_002878135.1)	98.39	2.42	d__Archaea;p__Thermoplasmatota;c__Thermoplasmata;o__ARK-15;f__ARK-15;g__ARK-15;s__ARK-15 sp002878135	PRJNA419931	SAMN08107308	none	Microbe sample from Aciduliprofundum sp.	Hot spring	hot	4.5	70	https://www.dsmz.de/collection/catalogue/details/culture/DSM-19572 Metagenome-assembled genomes provide new insight into the microbial diversity of two thermal pools in Kamchatka, Russia|Comparative Geochemical and Microbiological Characterization of Two Thermal Pools in the Uzon Caldera, Kamchatka, Russia	date="2019-12-01T00:00:00Z" id="10.1038/s41598-019-39576-6" status="ePublished"
GCA_014836265.1	g_ARK-15 sp002878135 (GCA_014836265.1)	97.04	0	d__Archaea;p__Thermoplasmatota;c__Thermoplasmata;o__ARK-15;f__ARK-15;g__ARK-15;s__ARK-15 sp002878135	PRJNA565583	SAMN12911567	none	MIMAG Metagenome-assembled Genome sample from Thermoplasmatales archaeon	Hot spring	hyperthermal	3.1 to 6.3.	54 to 90	Merkel, Alexander & Pimenov, Nikolay & Rusanov, Igor & Slobodkin, Alexander & Slobodkina, Galina & Tarnovetckii, Ivan & Frolov, Evgenii & Dubin, Arseny & Perevalova, Anna & Bonch-Osmolovskaya, Elizaveta. (2017). Microbial diversity and autotrophic activity in Kamchatka hot springs. Extremophiles. 21. 307-317. 10.1007/s00792-016-0903-1.	-
GCF_000327505.1	g_Aciduliprofundum sp000327505 (GCF_000327505.1)	100	0	d__Archaea;p__Thermoplasmatota;c__Thermoplasmata;o__Aciduliprofundales;f__Aciduliprofundaceae;g__Aciduliprofundum;s__Aciduliprofundum sp000327505	PRJNA224116	SAMN02261429	not provided; submitted under MIGS 2.1	MIGS Cultured Bacterial/Archaeal sample from Aciduliprofundum sp. MAR08-339	-	hot	-	70	-	id="24316578" status="ePublished"
GCF_000025665.1	Aciduliprofundum boonei (GCF_000025665.1)	100	0	d__Archaea;p__Thermoplasmatota;c__Thermoplasmata;o__Aciduliprofundales;f__Aciduliprofundaceae;g__Aciduliprofundum;s__Aciduliprofundum boonei	PRJNA224116	SAMN02598523	none	Sample from Aciduliprofundum boonei T469	Hydrothermal vent	hot	-	70	-	id="24316578" status="ePublished"
GCA_003009755.1	g_SW-10-69-26 sp003009755 (GCA_003009755.1)	95.16	0	d__Archaea;p__Thermoplasmatota;c__SW-10-69-26;o__SW-10-69-26;f__SW-10-69-26;g__SW-10-69-26;s__SW-10-69-26 sp003009755	PRJNA351262	SAMN06020844	none	MIGS Cultured Bacterial/Archaeal sample from Thermoplasmatales archaeon SW_10_69_26	Salt crust	-	-	-	-	id="28804480"
GCA_016207515.1	g_JACQPN01 sp016207515 (GCA_016207515.1)	98.27	0	d__Archaea;p__Thermoplasmatota;c__SW-10-69-26;o__JACQPN01;f__JACQPN01;g__JACQPN01;s__JACQPN01 sp016207515	PRJNA640378	SAMN15435949	none	S_p2_S4_coassembly_Euryarchaeota_62_92	Groundwater	moderate thermal	-	55	-	date="2020-05-15T00:00:00Z" id="10.1101/2020.05.14.094862" status="eUnpublished"
GCA_018650165.1	g_MGIIa-K1 sp018650165 (GCA_018650165.1)	86.13	0	d__Archaea;p__Thermoplasmatota;c__Poseidoniia;o__Poseidoniales;f__Poseidoniaceae;g__MGIIa-K1;s__MGIIa-K1 sp018650165	PRJNA630981	SAMN14914834	none	Metagenome-Assembled Genomes from Saanich Inlet seawaters	Marine	-	-	-	-	id="33504941" status="ePublished"
GCA_003602415.1	g_MGIIa-K1 sp003602415 (GCA_003602415.1)	87.76	0	d__Archaea;p__Thermoplasmatota;c__Poseidoniia;o__Poseidoniales;f__Poseidoniaceae;g__MGIIa-K1;s__MGIIa-K1 sp003602415	PRJNA481422	SAMN09667255	none	MIGS Cultured Bacterial/Archaeal sample from Candidatus Poseidoniales archaeon	Marine	-	-	-	-	id="30323263" status="ePublished"
GCA_016929175.1	g_JAFGLL01 sp016929175 (GCA_016929175.1)	78.81	0	d__Archaea;p__Thermoplasmatota;c__EX4484-6;o__EX4484-6;f__EX4484-6;g__JAFGLL01;s__JAFGLL01 sp016929175	PRJNA690107	SAMN17241984	none	MIMAG Metagenome-assembled Genome sample from Thermoplasmatota archaeon	Freshwater	-	-	-	-	date="2021-06-05T00:00:00Z" id="10.1111/1462-2920.15614" status="ePublished"
GCA_016928095.1	g_JAFGLL01 sp016928095 (GCA_016928095.1)	96.8	4	d__Archaea;p__Thermoplasmatota;c__EX4484-6;o__EX4484-6;f__EX4484-6;g__JAFGLL01;s__JAFGLL01 sp016928095	PRJNA690107	SAMN17242039	none	MIMAG Metagenome-assembled Genome sample from Thermoplasmatota archaeon	Freshwater	-			-	date="2021-06-05T00:00:00Z" id="10.1111/1462-2920.15614" status="ePublished"
GCA_014361245.1	g_JACIWB01 sp014361245 (GCA_014361245.1)	98.8	2.24	d__Archaea;p__Thermoplasmatota;c__E2;o__UBA202;f__JdFR-43;g__JACIWB01;s__JACIWB01 sp014361245	PRJNA635524	SAMN15637564	none	Microbe sample from Thermoplasmatales archaeon	Oil field	-	-	-	-	date="2020-09-01T00:00:00Z" id="32786606" status="ePublished"
GCA_014361195.1	g_JACIWB01 sp014361195 (GCA_014361195.1)	98.8	0.8	d__Archaea;p__Thermoplasmatota;c__E2;o__UBA202;f__JdFR-43;g__JACIWB01;s__JACIWB01 sp014361195	PRJNA635524	SAMN15637563	none	Microbe sample from Thermoplasmatales archaeon	Oil field	-	-	-	-	date="2020-09-01T00:00:00Z" id="32786606" status="ePublished"
GCA_018220935.1	g_JAAOXX01 sp018220935 (GCA_018220935.1)	89.1	0.07	d__Archaea;p__SpSt-1190;c__SpSt-1190;o__SpSt-1190;f__SpSt-1190;g__JAAOXX01;s__JAAOXX01 sp018220935	PRJNA593679	SAMN13483416	none	Microbe sample from Candidatus Altiarchaeota archaeon	Hydrothermal vent	hot	-	-	-	-
GCA_018221005.1	g_JAAOXW01 sp018221005 (GCA_018221005.1)	83.18	0.38	d__Archaea;p__SpSt-1190;c__SpSt-1190;o__SpSt-1190;f__SpSt-1190;g__JAAOXW01;s__JAAOXW01 sp018221005	PRJNA593679	SAMN13483418	none	Microbe sample from Candidatus Altiarchaeota archaeon	Hydrothermal vent	hot	-	-	-	-
GCA_001761425.1	g_Nanohalobium sp001761425 (GCA_001761425.1)	87.77	0	d__Archaea;p__Nanohaloarchaeota;c__Nanosalinia;o__Nanosalinales;f__Nanosalinaceae;g__Nanohalobium;s__Nanohalobium sp001761425	PRJNA296403	SAMN04191486	Halite rock	Genome reconstructed from metagenome of environmental sample from Nanohaloarchaea archaeon	Salt rocks	-	-	-	-	date="2016-02-25T00:00:00Z" id="26914534" status="eUnpublished"
GCA_013343275.1	g_M3-22 sp013343275 (GCA_013343275.1)	86.6	0	d__Archaea;p__Nanohaloarchaeota;c__Nanosalinia;o__Nanosalinales;f__Nanosalinaceae;g__M3-22;s__M3-22 sp013343275	PRJNA588232	SAMN13231772	none	Microbe sample from Candidatus Nanohaloarchaea archaeon	Hypersaline lake	-	-	-	-	-
GCA_016185945.1	g_GCA-2688775 sp016185945 (GCA_016185945.1)	89.49	0	d__Archaea;p__Nanoarchaeota;c__Nanoarchaeia;o__Woesearchaeales;f__GW2011-AR4;g__GCA-2688775;s__GCA-2688775 sp016185945	PRJNA640378	SAMN15435050	none	Genasci_Feb2018_S35_SO-1_Woesearchaeota_37_18	Groundwater	moderate thermal	-	55	-	date="2020-05-15T00:00:00Z" id="10.1101/2020.05.14.094862" status="eUnpublished"
GCA_016177615.1	g_GCA-2688775 sp016177615 (GCA_016177615.1)	89.95	0	d__Archaea;p__Nanoarchaeota;c__Nanoarchaeia;o__Woesearchaeales;f__GW2011-AR4;g__GCA-2688775;s__GCA-2688775 sp016177615	PRJNA640378	SAMN15434403	none	GD18-Feb_Sp1_Woesearchaeota_Maxbin2_028_sub	Groundwater	moderate thermal	-	55	-	date="2020-05-15T00:00:00Z" id="10.1101/2020.05.14.094862" status="eUnpublished"
GCA_011358645.1	g_DTNL01 sp011358645 (GCA_011358645.1)	95.33	0	d__Archaea;p__Micrarchaeota;c__Micrarchaeia;o__DTNL01;f__DTNL01;g__DTNL01;s__DTNL01 sp011358645	PRJNA480137	SAMN09640075	none	Microbe sample from Candidatus Micrarchaeota archaeon	Hot spring	-	-	-	Zhou Z et al., "Genome- and Community-Level Interaction Insights into Carbon Utilization and Element Cycling Functions of Hydrothermarchaeota in Hydrothermal Sediment.", mSystems, 2020 Jan 7;5(1)	date="2020-01-07T00:00:00Z" id="31911466"
GCA_903884505.1	g_CAISET01 sp903884505 (GCA_903884505.1)	96.73	0.61	d__Archaea;p__Micrarchaeota;c__Micrarchaeia;o__DTNL01;f__DTNL01;g__CAISET01;s__CAISET01 sp903884505	PRJEB38681	SAMEA6956612	none	MAG AlinenSediments_bin-3476 from assembly ERS4649272	Freshwater	-	-	-	-	-
GCA_003491285.1	g_UBA117 sp002494785 (GCA_003491285.1)	100	0	d__Archaea;p__Methanobacteriota;c__Methanobacteria;o__Methanobacteriales;f__Methanobacteriaceae;g__UBA117;s__UBA117 sp002494785	PRJNA396082	SAMN07436798	none	Microbe sample from uncultured Methanobacterium sp.	Bioreactor	-	3.5-4	-	-	-
GCA_003166335.1	g_Methanobacterium_A sp003166335 (GCA_003166335.1)	100	0	d__Archaea;p__Methanobacteriota;c__Methanobacteria;o__Methanobacteriales;f__Methanobacteriaceae;g__Methanobacterium_A;s__Methanobacterium_A sp003166335	PRJNA386568	SAMN08178986	none	MAG Euryarchaeota_bog_22 from metagenome 20110700_S2D	Permafrost	-	3.5-4	-	-	id="30013118" status="ePublished"
GCA_016205145.1	g_JACQJH01 sp016205145 (GCA_016205145.1)	91.12	0	d__Archaea;p__Iainarchaeota;c__Iainarchaeia;o__Iainarchaeales;f__JACQJH01;g__JACQJH01;s__JACQJH01 sp016205145	PRJNA640378	SAMN15435787	none	S_p1_S3_coassembly_Diapherotrites_51_226	Groundwater	moderate thermal	-	55	-	date="2020-05-15T00:00:00Z" id="10.1101/2020.05.14.094862" status="eUnpublished"
GCA_017608575.1	g_JAFCFP01 sp017608575 (GCA_017608575.1)	90.65	0	d__Archaea;p__Iainarchaeota;c__Iainarchaeia;o__Iainarchaeales;f__DTGL01;g__JAFCFP01;s__JAFCFP01 sp017608575	PRJNA692327	SAMN17704349	none	MIMAG Metagenome-assembled Genome sample from Candidatus Iainarchaeum archaeon	Marine	-		-	-	date="2021-01-03T00:00:00Z" id="10.1146/annurev-marine-032020-014552" status="ePublished"
GCA_003230355.1	g_SZUA-236 sp003230355 (GCA_003230355.1)	84.97	0	d__Archaea;p__Hydrothermarchaeota;c__Hydrothermarchaeia;o__Hydrothermarchaeales;f__SZUA-236;g__SZUA-236;s__SZUA-236 sp003230355	PRJNA385762	SAMN09240220	none	Microbe sample from Methanobacteriota archaeon	Hydrothermal vent	hot	-	-	-	-
GCA_003695745.1	g_J060 sp003695745 (GCA_003695745.1)	89.6	0.84	d__Archaea;p__Hydrothermarchaeota;c__Hydrothermarchaeia;o__Hydrothermarchaeales;f__SZUA-236;g__J060;s__J060 sp003695745	PRJNA392119	SAMN10119960	none	Microbe sample from Methanobacteriota archaeon	Hot spring	hot	-	-	-	-
GCA_002011125.1	Hydrothermarchaeum profundi (GCA_002011125.1)	98.13	1.87	d__Archaea;p__Hydrothermarchaeota;c__Hydrothermarchaeia;o__Hydrothermarchaeales;f__Hydrothermarchaeaceae;g__Hydrothermarchaeum;s__Hydrothermarchaeum profundi	PRJNA269163	SAMN06226335	SubsurfaceFluids-21-22_U1362A	Microbe sample from Candidatus Hydrothermarchaeum profundi	Basaltic aquifer	hot	7_8	65	-	date="2017-03-28T00:00:00Z" id="28350381"
GCA_001509375.1	Methanothrix_A harundinacea_D (GCA_001509375.1)	100	0	d__Archaea;p__Halobacteriota;c__Methanosarcinia;o__Methanotrichales;f__Methanotrichaceae;g__Methanothrix_A;s__Methanothrix_A harundinacea_D	PRJNA278302	SAMN03445147	oil reservoir sample SB1	SB1_Methanosaeta_harundinacea	Oil field	-	-	-	-	date="2016-01-19T00:00:00Z" id="26787827"
GCA_003838185.1	g_Methanocalculus sp003838185 (GCA_003838185.1)	100	0	d__Archaea;p__Halobacteriota;c__Methanomicrobia;o__Methanomicrobiales;f__Methanocorpusculaceae;g__Methanocalculus;s__Methanocalculus sp003838185	PRJNA484800	SAMN09770002	none	Microbe sample from Methanocalculus sp. MSAO_Arc1	Soda lake	-	10.65	-	-	-
GCA_015520605.1	g_WAPT01 sp015520605 (GCA_015520605.1)	88.47	0	d__Archaea;p__EX4484-52;c__EX4484-52;o__EX4484-52;f__WAPT01;g__WAPT01;s__WAPT01 sp015520605	PRJNA546572	SAMN12837330	none	Microbe sample from Nanobdellati archaeon	Hydrothermal vent	hot	-	-	-	date="2020-12-04T00:00:00Z" id="33277434"
GCA_018897155.1	g_LFW-46 sp018897155 (GCA_018897155.1)	92.06	1.87	d__Archaea;p__EX4484-52;c__EX4484-52;o__EX4484-52;f__LFW-46;g__LFW-46;s__LFW-46 sp018897155	PRJNA627556	SAMN19297585	none	MIMAG Metagenome-assembled Genome sample from Nanoarchaeota archaeon	Groundwater	-	-	-	-	-
GCA_015522845.1	g_WALL01 sp015522845 (GCA_015522845.1)	89.95	1.01	d__Archaea;p__B1Sed10-29;c__B1Sed10-29;o__WALL01;f__WALL01;g__WALL01;s__WALL01 sp015522845	PRJNA546572	SAMN12837218	none	Microbe sample from Nanobdellati archaeon	Hydrothermal vent	hot	-	-	-	date="2020-12-04T00:00:00Z" id="33277434"
GCA_003660975.1	g_B47-G15 sp003660975 (GCA_003660975.1)	85.05	0	d__Archaea;p__B1Sed10-29;c__B1Sed10-29;o__B1Sed10-29;f__B47-G15;g__B47-G15;s__B47-G15 sp003660975	PRJNA362212	SAMN09214891	none	Microbe sample from Candidatus Micrarchaeota archaeon	Hydrothermal vent	hot	-	-	-	date="2017-08-23T00:00:00Z" id="28835260"
GCA_011362025.1	g_DTBI01 sp011362025 (GCA_011362025.1)	99.07	1.4	d__Archaea;p__Asgardarchaeota;c__Jordarchaeia;o__Jordarchaeales;f__DTBI01;g__DTBI01;s__DTBI01 sp011362025	PRJNA480137	SAMN09639835	none	Microbe sample from Candidatus Bathyarchaeota archaeon	Hot spring	hot	-	-	Zhou Z et al., "Genome- and Community-Level Interaction Insights into Carbon Utilization and Element Cycling Functions of Hydrothermarchaeota in Hydrothermal Sediment.", mSystems, 2020 Jan 7;5(1)	date="2020-01-07T00:00:00Z" id="31911466"
GCA_016839805.1	g_Hermodarchaeum sp016839805 (GCA_016839805.1)	94.86	0	d__Archaea;p__Asgardarchaeota;c__Hermodarchaeia;o__Hermodarchaeles;f__Hermodarchaeaceae;g__Hermodarchaeum;s__Hermodarchaeum sp016839805	PRJNA680430	SAMN16492233	none	MIMAG Metagenome-assembled Genome sample from Candidatus Hermodarchaeota archaeon	Marine	-	-	-	-	date="2021-04-28T00:00:00Z" id="10.1038/s41586-021-03494-3" status="ePublished"
GCA_902384455.1	g_CABMCB01 sp902384455 (GCA_902384455.1)	92.61	0	d__Archaea;p__Altiarchaeota;c__Altiarchaeia;o__IMC4;f__SCGC-AAA252-I15;g__CABMCB01;s__CABMCB01 sp902384455	PRJEB21808	SAMEA4835415	none	Altiarchaeota archaeon LFW-28	Groundwater	-	-	-	-	id="34737728" status="ePublished"
GCA_018897475.1	g_WALD01 sp018897475 (GCA_018897475.1)	95.02	0.93	d__Archaea;p__Altiarchaeota;c__Altiarchaeia;o__IMC4;f__QMZM01;g__WALD01;s__WALD01 sp018897475	PRJNA627556	SAMN19297573	none	MIMAG Metagenome-assembled Genome sample from Candidatus Altiarchaeota archaeon	Groundwater	-	-	-	-	-
GCA_016931255.1	g_JAFGFG01 sp016931255 (GCA_016931255.1)	92.06	0	d__Archaea;p__Aenigmatarchaeota;c__Aenigmatarchaeia;o__QMZP01;f__JAFGSV01;g__JAFGFG01;s__JAFGFG01 sp016931255	PRJNA690107	SAMN17241878	none	MIMAG Metagenome-assembled Genome sample from Candidatus Aenigmatarchaeota archaeon	Freshwater	-	-	-	-	date="2021-06-05T00:00:00Z" id="10.1111/1462-2920.15614" status="ePublished"
GCA_016202815.1	g_JACPZZ01 sp016202815 (GCA_016202815.1)	91.12	0	d__Archaea;p__Aenigmatarchaeota;c__Aenigmatarchaeia;o__JACPZZ01;f__JACPZZ01;g__JACPZZ01;s__JACPZZ01 sp016202815	PRJNA640378	SAMN15435909	none	S_p2_S4_coassembly_Aenigmarchaeota_49_229	Groundwater	moderate thermal	-	55	-	date="2020-05-15T00:00:00Z" id="10.1101/2020.05.14.094862" status="eUnpublished"

## Sheet: Table S7
Table S7. The NCBI BLAST annotation results of 47 marker genes using for constructing tree in Figure 2 and Figure 3.
marker genes OMA number	NCBI BLAST annotation
OG1066	putative ATPase, RNase L inhibitor (RLI-like)
OG10788	ribosome assembly factor SBDS
OG11023	ribosomal protein S7(archaeal)/S5(eukaryotic)
OG1113	Preprotein translocase subunit SecY
OG11174	ribosomal protein Sa(cytosolic)/S2(archaeal)
OG1143	glycyl-tRNA synthetase, dimeric type
OG11516	ribonuclease H, mammalian HI/archaeal HII subfamily
OG11696	translation initiation factor IF-6
OG11755	Ribosomal protein L5
OG11772	Ribosomal protein L1
OG12423	Ribosomal protein L18
OG12995	30S ribosomal protein S4
OG13352	TATA-box-binding protein
OG1457	phenylalanyl-tRNA synthetase, beta subunit
OG1461	CTP synthase
OG150	isoleucyl-tRNA synthetase
OG16042	archaeal ribosomal protein S11P
OG17103	ribosomal protein S23 (S12)
OG17336	Ribosomal protein S19E (S16A)
OG17483	archaeal ribosomal protein S9P
OG17522	30S ribosomal protein S15
OG17643	50S ribosomal protein L19e
OG17666	Ribosomal protein S8
OG18056	translation initiation factor eIF-5A
OG19024	50S ribosomal protein L14
OG2016	proline--tRNA ligase
OG22515	peptidyl-tRNA hydrolase Pth2
OG2278	translation initiation factor 2 subunit gamma
OG24376	50S ribosomal protein P1
OG24924	30S ribosomal protein S10
OG2520	histidine--tRNA ligase
OG2553	translation elongation factor EF-1 alpha
OG2572	Signal recognition particle GTPase
OG262	alanine--tRNA ligase/alanyl-tRNA synthetase
OG2797	3-phosphoglycerate kinase
OG2899	adenosylhomocysteinase
OG29648	DNA-directed RNA polymerase subunit N
OG3483	putative GTPase, probable translation factor
OG4221	flap endonuclease-1
OG572	translation elongation factor aEF-2
OG5746	Deoxyhypusine synthase
OG7203	50S ribosomal protein L4P
OG8093	translation initiation factor IF-2 subunit alpha
OG8474	50S ribosomal protein L2
OG9149	undecaprenyl diphosphate synthase
OG9618	proteasome endopeptidase complex, archaeal, alpha subunit
OG9726	exosome complex exonuclease Rrp41

## Sheet: Table S8
Table S8. The annotations of oxidases proteins present in genomes.
genome (MAG)_ID	cydA	cydB	coxA	coxB
GCA_016202815_1	0	0	0	1
GCA_016931255_1	0	0	0	0
GCA_018897475_1	0	0	0	0
GCA_902384455_1	0	0	0	1
GCA_016839805_1	0	0	0	0
GCA_011362025_1	0	0	0	0
GCA_003660975_1	0	0	0	0
GCA_015522845_1	0	0	0	0
GCA_018897155_1	0	0	0	0
GCA_015520605_1	0	0	0	0
GCA_003838185_1	0	0	0	0
GCA_001509375_1	0	0	0	0
GCA_002011125_1	0	0	2	2
GCA_003695745_1	0	0	0	0
GCA_003230355_1	0	0	1	0
GCA_017608575_1	0	0	0	0
GCA_016205145_1	0	0	0	1
GCA_003166335_1	0	0	0	0
GCA_003491285_1	0	0	0	0
GCA_903884505_1	0	0	0	0
GCA_011358645_1	0	0	0	0
GCA_016177615_1	0	0	0	2
GCA_016185945_1	0	0	0	1
GCA_013343275_1	0	0	0	0
GCA_001761425_1	0	0	0	0
GCA_018221005_1	0	0	0	0
GCA_018220935_1	0	0	0	0
GCA_014361195_1	0	0	0	0
GCA_014361245_1	0	0	0	0
GCA_016928095_1	0	0	0	0
GCA_016929175_1	0	0	0	0
GCA_003602415_1	0	0	1	1
GCA_018650165_1	0	0	1	1
GCA_016207515_1	0	0	1	2
GCA_003009755_1	0	0	1	1
GCF_000025665_1	0	0	0	0
GCF_000327505_1	0	1	0	0
GCA_002878135_1	3	0	0	0
GCA_014836265_1	2	0	0	0
GCA_009758285_1	2	0	0	0
GCA_009758305_1	2	0	0	0
GCA_009758405_1	2	0	0	0
GCA_022759105_1	0	0	0	0
GCA_023261755_1	2	0	0	0
GCA_030756795_1	2	0	0	0
GCA_023261745_1	4	0	0	0
GCA_021791965_1	2	0	1	1
GCA_021792255_1	0	0	2	1
GCA_001856825_1	2	0	1	1
GCA_014874235_1	2	0	1	1
GCA_021787125_1	1	0	1	0
GCA_027345195_1	0	0	1	1
GCA_021797915_1	1	1	1	1
GCA_021816725_1	2	0	1	1
GCA_021827945_1	2	0	1	1
GCA_021831005_1	0	0	0	0
GCA_023381415_1	2	0	1	1
GCA_026127935_1	1	0	1	1
GCA_017857235_1	2	0	1	1
GCA_023256475_1	2	0	1	1
GCA_023256615_1	3	0	1	1
GCA_021817415_1	2	0	3	1
GCA_021846395_1	1	1	1	1
GCF_001402945_1	2	1	1	1
GCA_016806715_1	1	1	1	1
GCA_011334705_1	1	1	1	1
GCA_021792655_1	1	1	1	1
GCA_023381395_1	0	0	1	1
GCF_900083515_1	3	2	1	1
GCA_021794355_1	0	0	1	2
GCA_027310185_1	2	2	1	2
GCA_021816745_1	0	0	1	1
GCA_021816965_1	0	0	1	2
GCA_021817255_1	0	0	1	1
GCA_021820525_1	1	1	1	2
GCA_021822985_1	0	0	1	2
GCA_023256455_1	1	1	2	2
GCA_023381355_1	1	0	1	2
GCA_027316895_1	2	2	1	1
GCF_000152265_2	2	2	1	1
GCF_002078355_1	2	2	1	1
GCA_002505185_1	2	2	1	1
GCA_021797555_1	2	1	1	1
GCA_021797735_1	2	1	2	1
GCA_021802205_1	2	2	1	0
GCA_021806235_1	1	1	1	1
GCA_021806295_1	2	1	1	1
GCA_021820565_1	2	2	0	0
GCF_031200575_1	2	2	1	1
GCA_021806355_1	1	1	1	1
GCA_000496135_1	1	1	1	1
GCA_021809755_1	1	1	1	1
GCA_021818675_1	0	0	1	1
GCA_000965745_1	1	1	2	2
GCA_021795055_1	1	0	1	1
GCA_021803655_1	0	0	1	1
GCA_014874365_1	1	0	1	2
GCA_021818715_1	0	0	1	1
GCA_023484105_1	1	1	1	1
GCA_021810045_1	2	2	2	2
GCA_021817455_1	1	0	1	1
GCA_021850545_1	1	1	1	1
GCA_023488885_1	1	2	1	1
GCA_023489435_1	0	0	1	1
GCA_021820245_1	0	0	1	1
GCA_021835025_1	2	2	0	0
GCA_021785735_1	1	0	1	1
GCA_021802055_1	0	0	1	1
GCA_021817735_1	0	0	1	1
GCA_021826925_1	1	1	1	1
GCA_026127925_1	1	1	1	1
GCA_021792595_1	0	0	1	1
GCA_023487205_1	0	0	1	2
GCF_900176435_1	2	2	1	1
GCF_001316105_1	2	0	2	1
GCF_000195915_1	2	1	0	0
GCF_003205235_1	2	1	0	0
GCF_008709555_1	2	1	0	0
GCF_023256435_1	2	2	0	0
GCF_000011185_1	2	2	0	0
GCA_002503205_1	1	1	1	1
GCA_023379825_1	1	1	1	1
GCA_002498845_1	2	1	1	1
GCA_031200235_1	2	2	1	1
GCA_021797355_1	1	1	1	2
GCA_021799185_1	2	1	1	1
GCA_021819605_1	2	2	1	1
GCA_011370275_1	2	0	1	1
GCA_021821635_1	0	0	1	1
GCA_023379845_1	1	0	1	1
GCA_027366585_1	1	0	1	1
GCA_015520045_1	0	0	0	0
GCA_011363025_1	0	1	0	0
GCA_021790425_1	2	0	0	0
GCA_021796385_1	0	0	1	1
GCA_021809545_1	0	0	1	1
GCA_021823345_1	0	0	1	1
GCA_021798195_1	0	1	2	2
GCA_021802125_1	0	0	1	2
GCA_027306505_1	0	0	1	1
GCA_027314165_1	0	0	1	2
GCA_028864975_1	0	0	1	1
GCA_021806135_1	0	0	1	1
GCA_021827405_1	0	0	2	2
GCA_021828665_1	0	0	1	1
GCA_022749845_1	0	0	1	1
GCA_022749995_1	0	0	1	1
GCA_022750125_1	0	0	1	1
GCA_022750455_1	0	1	1	1
GCA_027314915_1	0	0	1	1
GCA_022749815_1	0	0	1	1
GCA_030037265_1	0	0	1	2
GCA_030037735_1	0	0	2	1
GCA_030037875_1	0	0	2	3
GCA_030037955_1	0	0	1	1
GCA_030041175_1	0	0	1	1
GCA_021819135_1	1	1	1	3
GCA_021821785_1	1	0	1	2
GCA_002495185_1	1	0	1	2
GCA_002503985_1	1	0	0	0
GCA_013044425_1	0	1	2	1
GCA_013290045_1	0	0	1	1
GCA_021791335_1	0	0	1	1
GCA_021792485_1	0	0	0	1
GCA_021798415_1	0	0	1	3
GCA_021801925_1	0	0	2	2
GCA_021812305_1	0	0	1	1
GCA_021816865_1	0	0	1	2
GCA_021816955_1	0	0	2	3
GCA_021817245_1	0	0	1	3
GCA_021817605_1	0	0	1	1
GCA_021823085_1	0	0	2	1
GCA_021826685_1	0	0	2	3
GCA_021828195_1	0	0	1	2
GCA_021844945_1	0	0	1	1
GCA_021848165_1	0	0	1	2
GCA_022749835_1	0	0	0	1
GCA_022749895_1	0	0	1	2
GCA_022749905_1	0	0	1	0
GCA_022749935_1	0	0	1	1
GCA_022750055_1	0	0	1	2
GCA_022750115_1	0	0	1	1
GCA_022750155_1	0	0	2	1
GCA_022750295_1	0	0	2	2
GCA_022750355_1	0	0	1	3
GCA_022750415_1	0	0	1	3
GCA_022750435_1	0	0	1	3
GCA_027309555_1	0	0	1	1
GCA_027315165_1	0	0	1	1
GCA_027315455_1	0	0	2	1
GCA_027365105_1	0	0	1	2
GCA_030037035_1	0	0	1	1
GCA_030037395_1	0	0	1	1
GCA_030037695_1	0	0	1	1
GCA_030037815_1	0	0	0	0
GCA_030037855_1	0	0	2	1
GCA_030038095_1	1	0	1	0
GCA_030038605_1	0	0	1	2
GCA_030038655_1	0	0	1	2
GCA_030038885_1	0	1	1	1
GCA_030038895_1	0	0	4	3
GCA_030040775_1	0	0	1	3
GCA_030040865_1	0	0	1	2
GCA_030040915_1	0	0	1	3
GCA_030041075_1	0	1	1	2
GCA_030041735_1	0	0	2	4
GCA_030046135_1	0	1	0	0
GCA_018396775_1	0	0	0	0
GCA_011373895_1	0	0	0	0
GCA_017601245_1	0	0	0	0
GCA_017601225_1	0	0	0	0
GCA_003344655_1	2	0	0	0
GCF_003947435_1	2	0	0	0
GCA_015522685_1	0	0	0	0
GCA_004028775_1	0	1	0	0
GCA_014361445_1	0	0	0	0
GCA_023381255_1	2	1	0	0
GCA_029786595_1	2	1	0	0
GCA_002499005_1	3	1	0	0
GCA_009903795_1	2	0	0	0
GCA_023256355_1	3	1	0	0
GCA_029775955_1	1	1	0	0
GCA_030756715_1	2	0	0	0
GCA_001543015_1	0	0	1	2
GCA_003331425_1	0	0	1	1
GCA_003135575_1	0	0	1	6
GCA_003164815_1	0	1	1	1
GCA_021848045_1	0	0	2	5
GCA_027886905_1	0	0	1	3
GCA_902812495_1	0	0	2	3
GCA_016193005_1	0	0	1	2
GCA_005877185_1	0	0	0	1
GCA_005877225_1	0	0	2	1
GCA_005877365_1	0	0	2	2
GCA_021828185_1	0	0	1	2
GCA_014874415_1	0	0	1	2
GCA_016200025_1	0	0	1	2
GCA_016200045_1	0	0	1	4
GCA_016432545_1	0	1	1	1
GCA_021796515_1	0	0	1	1
GCA_021800855_1	0	0	1	1
GCA_021819035_1	0	0	0	0
GCA_021823325_1	0	0	1	2
GCA_021851265_1	0	0	2	4
GCA_027310575_1	1	0	1	1
GCA_027886975_1	0	0	1	1
GCA_027887005_1	0	0	2	5
GCA_028866945_1	0	0	2	3
GCA_029785195_1	0	0	1	0
GCA_029785615_1	0	0	0	2
GCA_029785825_1	0	0	1	2
GCA_030038395_1	0	0	1	1
GCA_030039795_1	0	0	2	2
GCA_000145985_1	0	0	0	0
GCA_000016605_1	0	0	6	3
GCF_000018305_1	2	0	1	1
GCF_001663375_1	2	0	0	0
GCF_002506515_1	4	0	0	0
GCF_023256255_1	2	0	0	0
GCA_013153275_1	0	0	0	0
GCA_013153895_1	0	0	0	0
GCA_013154355_1	0	0	0	0
GCA_027036495_1	0	0	0	0
GCA_027068725_1	0	0	0	0
GCA_001315925_1	7	0	3	1
GCA_001516585_1	3	0	1	1
GCA_002508315_1	4	0	0	0
GCF_000148385_1	4	0	0	0
GCA_001316005_1	6	1	0	0
GCA_001316125_1	7	0	0	0
GCA_002506645_1	3	0	0	0
GCA_001315985_1	6	0	0	0
GCF_000190315_1	4	0	0	0
GCF_014646555_1	4	0	0	0
GCF_026000775_1	4	0	0	0
GCF_001316245_1	7	0	0	0
GCA_001316265_1	6	0	0	0
GCA_001316285_1	6	0	0	0
GCA_002496475_1	2	0	0	0
GCA_022014875_1	1	0	0	0
GCA_023256215_1	4	0	0	0
GCF_001748385_1	4	0	0	0
GCF_000007225_1	0	0	2	2
GCF_000016385_1	2	0	2	0
GCF_000015805_1	0	0	2	3
GCF_000234805_1	2	0	2	3
GCF_000015205_1	2	0	0	0
GCF_000019805_1	2	0	0	0
GCA_000247545_1	0	0	2	2
GCA_001189275_1	5	0	0	0
GCA_009903905_1	0	0	0	0
GCA_020833025_1	0	0	0	0
GCF_025641885_1	4	0	0	0
GCA_938027595_1	2	0	1	1
GCA_000960885_1	3	0	0	0
GCF_002077075_2	4	0	0	0
GCF_000253055_1	2	0	0	0
GCF_000193375_1	4	0	1	1
GCA_015521775_1	0	0	1	1
GCA_027002815_1	0	0	1	2
GCA_002495465_1	0	0	0	1
GCA_014189675_1	0	0	0	1
GCA_000069185_1	1	1	4	1
GCA_000688095_1	3	4	3	3
GCF_000184705_1	1	1	3	4
GCF_000183545_2	2	3	2	3

## Sheet: Table S9
Table S9. The ALE result of reconciling the gene trees with the species tree. The treefile had upload to Figshare named treefile_of_fig2_and fig3.txt.
genome_ID	Duplications	Transfers	Losses	copies
GCA_000016605.1	0	0.03	0.45	0
GCA_000145985.1	0	0.04	0.46	0
GCA_000960885.1	0	1.02	1.02	1
GCA_001315925.1	0	0	1.01	0
GCA_002011125.1	0.59	1.18	0.01	2
GCA_002496475.1	0	0	0.97	0
GCA_002499005.1	0	0.03	0.83	0
GCA_002503985.1	0	1.01	0.01	1
GCA_002506645.1	0	0	0.97	0
GCA_014836265.1	0	0	1	0
GCA_015521775.1	0	0	1	1
GCA_020833025.1	0	1.01	1.08	1
GCA_021790425.1	0	0.88	0	1
GCA_021792255.1	0	0.99	0	1
GCA_021792595.1	0	0.02	0.49	0
GCA_021794355.1	0	0	0.33	0
GCA_021798415.1	0	0.94	0	1
GCA_021803655.1	0	0.53	0	1
GCA_021806355.1	0	0.41	0.01	1
GCA_021817245.1	0	0	0.84	0
GCA_021828185.1	0	0.96	0.01	1
GCA_021835025.1	0	0	0.43	0
GCA_021846395.1	0	0.57	0	1
GCA_022014875.1	0	0	1	0
GCA_022759105.1	0	0	1	0
GCA_023256355.1	0	0	1	0
GCA_023261745.1	0	0.02	0.3	0
GCA_023484105.1	0	0	0.32	0
GCA_023487205.1	0	0.02	0.38	0
GCA_023488885.1	0	0.59	0.04	1
GCA_027309555.1	0	0	0.89	0
GCA_029785825.1	0	0.93	0	1
GCA_029786595.1	0	0.03	0.55	0
GCA_938027595.1	0.01	0.99	0.08	2
GCF_000007225.1	0	0.99	2.01	2
GCF_000015805.1	0	0.93	0.05	2
GCF_000148385.1	0	0.98	0	1
GCF_000234805.1	0	0	1	2
GCF_000253055.1	0	2	0	3
GCF_001748385.1	0	0.73	0	2
GCF_003947435.1	0	0.99	0.02	1
GCF_025641885.1	0	0	2	1
I4	0	0.59	0	1
I6	0	0.03	0.45	0
I9	0	0.98	0	1
I14	0	0	0.98	0
I15	0	0	1	0
I34	0	0	0.97	0
I35	0	0	0.41	0
I46	0	1.02	0.02	2
I60	0	0	1	0
I61	0	0.37	0	0.43
I66	0	0	0.6	0
I67	0	0	1	0
I106	0	0	0.45	0
I107	0	1.93	0	3
I134	0	0.81	0	0.84
I138	0	0.6	0	0.6
I145	0.07	1.12	0.98	1.27
I158	0	0.68	0	1
I159	0	0.58	0	1
I213	0	0.35	0	0.45
I231	0	0.48	0	0.52
I240	0	0.43	0	0.99

## Sheet: Table S10
Table S10. The detail of the geological evidence uesd in Figure 4.
Location	Age (Ga)	Type of environment	Reference
Dresser Formation（Pilbara, Australia）	3.47	terrestrial hot spring/shallow marine	Djokic et al. 2017 (DOI: 10.1038/ncomms15263);Ueno et al. 2008 (DOI: 10.1016/j.gca.2008.08.026); Shen et al. 2001 (DOI: 10.1038/35065071)
Barberton Greenstone Belt（South Africa）	3.6~3.2	shallow marine	Roerdink et al. 2012 (DOI: 10.1016/j.epsl.2012.03.020)
Strelley Pool Formation (Australia）	3.4	low-temperature sedimentary setting, basal sandstone deposited in a shallow-water beach or estuarine setting	Wacey et al. 2011 (DOI: 10.1038/ngeo1238)
Karelian Craton（Russia）	2.8	shallow-marine, shallow lagoons	Vysotskiy et al. 2022 (DOI: 10.3390/min12091143)
Steep Rock Lake（Canada）	2.7	shallow marine	Zhelezinskaia et al. 2014 (DOI: 10.1126/science.1256211)
Hamersley Basin（Australia）	2.5	marine sediment	Kakegawa et al. 1998 (DOI: 10.1016/S0016-7037(98)00229-4)

[truncated: 5 more sheets: Table S11, Table S12, Table S13, Table S14, Table S15]
